# Supplementary material for: eModel-BDB: a database of comparative structure models of drug-target interactions from the Binding Database
Source: Gigascience. 2018 Jul 24;7(8):giy091. doi: 10.1093/gigascience/giy091 (PMC6131211; doi:10.1093/gigascience/giy091)
Supplement: Supplemental Files [file giy091_supplemental_files.zip]

Archive with 3 entries (3 files):
- ResponseLetter.pdf
- SupplementaryFileS1.csv
- SupplementaryFileS2.csv
