# Supplementary material for: eModel-BDB: a database of comparative structure models of drug-target interactions from the Binding Database
Source: Gigascience. 2018 Jul 24;7(8):giy091. doi: 10.1093/gigascience/giy091 (PMC6131211; doi:10.1093/gigascience/giy091)
Supplement: Supplemental Files [file giy091_supplemental_files.zip › SupplementaryFileS1.csv]

ReactSet	BDBMonomerID	eThreadTemplate	eThreadSeqId	eThreadEstGDT	HoloPDBID	LigandTC	TMScore
00332756	BDBM184512	1p4oB	0.803	0.710	5e1sA	0.538	0.669
00022756	BDBM12647	2ecfA	0.352	0.604	2i03B	0.812	0.749
00021756	BDBM12079	3kleG	0.982	0.749	1tktA	0.833	0.786
00218756	BDBM2850	2c0yA	0.997	0.836	4bs5A	0.529	0.649
50305756	BDBM50165747	1czmA	1.000	0.965	4lhiA	0.433	0.946
00020756	BDBM11616	5dvxA	0.977	0.626	3dbuA	0.792	0.514
00001756	BDBM1570	3kleG	0.986	0.778	1rthA	0.600	0.856
50087756	BDBM50009099	4bb9A	0.889	0.633	4ohpB	0.903	0.896
50339756	BDBM50183583	4g1eB	0.556	0.500	1l5gB	0.870	0.653
50829756	BDBM50093901	4fn4D	0.216	0.588	1nfqA	0.778	0.704
00018756	BDBM10994	2z5yA	0.729	0.929	2c76B	0.929	0.944
00260756	BDBM129358	4gcjA	1.000	0.845	5ievA	0.541	0.927
50132756	BDBM50177332	5liaA	0.950	0.821	3nkrA	0.586	0.897
50453756	BDBM50278648	4ejnA	1.000	0.706	3e87B	0.862	0.537
50034756	BDBM50023024	4aucA	0.386	0.777	1gvwA	0.492	0.704
00351756	BDBM198185	1qonA	0.420	0.670	4ey5A	0.462	0.806
51008756	BDBM50407300	5hk1C	0.932	0.530	5hk1C	0.500	0.805
50989756	BDBM50405884	1v9iA	0.796	0.984	3s74A	0.722	0.973
00001756	BDBM1570	3kleG	0.979	0.786	1rthA	0.600	0.817
50129756	BDBM50111899	5b25A	1.000	0.610	1xosA	0.697	0.562
51084756	BDBM50443865	4bxwB	0.560	0.652	4btuB	0.756	0.467
50616756	BDBM50334274	2z5yA	0.729	0.929	2vrlB	0.467	0.943
00079756	BDBM42766	2h96A	0.930	0.654	4eh2A	0.583	0.657
00019756	BDBM11381	3ml5A	0.366	0.664	3t5uA	0.733	0.797
50388756	BDBM50214435	4qa0A	0.997	1.000	3ezpA	0.593	0.941
50014756	BDBM50009881	4aucA	0.386	0.777	1fq5A	0.686	0.774
50013756	BDBM50087637	1tgsA	0.756	0.919	5afzA	0.472	0.857
00012756	BDBM7524	1unlB	0.997	0.874	1unlA	0.962	0.974
50575756	BDBM50317865	5te8B	0.998	0.778	4hgiB	0.444	0.786
50513756	BDBM50296490	5tftA	0.994	0.770	5te8B	0.533	0.802
50053756	BDBM50066478	4djhB	0.289	0.429	3zevB	0.489	0.723
50852756	BDBM50232511	2ecfA	0.343	0.574	2iivA	0.688	0.714
50813756	BDBM50131913	1w4rA	1.000	0.727	5fuvA	0.842	0.705
50451756	BDBM50248913	2ewaA	1.000	0.856	3zyaA	0.815	0.922
50810756	BDBM50097304	3ml5A	0.366	0.664	5ekjA	0.463	0.800
50129756	BDBM50111899	5b25A	0.660	0.552	1xosA	0.697	0.563
00284756	BDBM147432	3e00B	1.000	0.611	4r2uB	0.822	0.495
50832756	BDBM50175892	5gpbA	0.972	0.955	1c8kA	0.476	0.979
00245756	BDBM119122	1hskA	1.000	0.949	2q85A	0.893	0.826
00035756	BDBM19805	2c0yA	0.997	0.836	1yk7A	0.862	0.640
00327756	BDBM180931	2b9iA	0.532	0.868	4o6eA	0.571	0.860
51063756	BDBM50434116	2rdlB	0.708	0.976	3mhwA	0.750	0.830
00038756	BDBM21420	1o0lA	0.534	0.536	2o2mA	0.887	0.527
00225756	BDBM106874	4k18A	1.000	0.863	5dwrA	0.882	0.672
50390756	BDBM50215910	2ksbA	0.254	0.426	3vw7A	0.757	0.650
00026756	BDBM14640	2ydiA	1.000	0.641	2ywpA	0.667	0.554
00040756	BDBM22473	4k26B	1.000	0.716	3byzD	0.560	0.879
50407756	BDBM50229216	3e00B	0.667	0.543	2p54A	0.650	0.551
00014756	BDBM8741	3oigA	0.582	0.726	1i2zB	0.714	0.958
50016756	BDBM50114448	1spjA	1.000	0.884	3m37A	0.674	0.809
00154756	BDBM81665	2z5yA	0.729	0.929	2c70A	0.474	0.953
50999756	BDBM2485	3kleG	0.973	0.800	5k14A	0.690	0.858
50597756	BDBM50326198	4ixpA	0.280	0.751	3o50A	0.943	0.658
00278756	BDBM142674	2ewaA	1.000	0.856	4qp4B	0.448	0.844
50469756	BDBM50007848	5k2aA	0.898	0.424	3rfmA	0.619	0.691
50547756	BDBM50305664	1nmvA	1.000	0.715	3kabA	0.800	0.645
50480756	BDBM50288942	3t3cB	0.768	0.641	1b6lB	0.589	0.891
50655756	BDBM50351012	3o9mB	1.000	0.858	1ut6A	0.742	0.858
50249756	BDBM50136375	1ft1B	0.966	0.809	1sa4B	0.838	0.918
50697756	BDBM50355511	4aucA	0.386	0.777	3k1wB	0.453	0.781
50216756	BDBM50386509	4lc7A	0.990	0.732	4lxkB	0.744	0.746
51067756	BDBM50435974	5jftA	0.631	0.900	3h0eB	0.571	0.809
50863756	BDBM50375235	2ecfA	0.343	0.574	3ccbA	0.737	0.712
00050756	BDBM27770	5ix0A	0.633	0.802	3maxB	0.710	0.848
50879756	BDBM50248067	4ijuB	0.961	0.762	3d3eB	0.882	0.869
00356756	BDBM200688	2h9lA	1.000	1.000	4gm9A	0.591	0.974
50803756	BDBM50369968	5k2aA	0.898	0.424	2ydoA	0.704	0.668
50021756	BDBM50014741	2rdlB	0.442	0.950	1pjpA	0.737	0.857
00347756	BDBM195141	4lc7A	0.988	0.848	4djuB	0.833	0.829
00030756	BDBM17054	4xx9A	0.993	0.927	1okyA	0.972	0.895
50036756	BDBM50036965	2yd0A	0.369	0.717	3se6A	0.750	0.871
50382756	BDBM50210660	4n8eB	0.999	0.925	1x70A	0.862	0.948
50726756	BDBM50290597	4gcjA	1.000	0.845	4qp3B	0.818	0.792
00215756	BDBM99411	4ijuB	0.961	0.762	4nz9B	0.643	0.709
50142756	BDBM50214601	2ydiA	1.000	0.641	4fsqA	0.806	0.545
50179756	BDBM50099821	5hk1C	1.000	0.543	5hk2A	0.667	0.807
00028756	BDBM15812	1l8kA	1.000	0.723	1nz7A	0.830	0.656
50741756	BDBM50148396	5dgyD	0.278	0.432	2z73A	0.778	0.700
51035756	BDBM50423450	4eb4B	1.000	0.899	1dduA	0.667	0.832
50732756	BDBM50101333	3ml5A	0.366	0.664	3mhcA	0.556	0.797
00048756	BDBM26694	4k18A	1.000	0.863	2objA	0.840	0.670
00056756	BDBM31513	5e6jA	1.000	0.882	3e9sA	0.769	0.964
50224756	BDBM50431343	3mi9A	1.000	0.781	4bcjA	0.786	0.814
50360756	BDBM50195502	4ijuB	0.961	0.762	3fcoA	0.429	0.894
00286756	BDBM148236	4gcjA	1.000	0.845	2eufB	0.532	0.811
50214756	BDBM50336735	3e00A	0.382	0.567	3k6pA	0.806	0.460
00005756	BDBM3900	3sv6A	0.845	0.867	3m5nB	0.415	0.955
50450756	BDBM50266892	4bxwB	0.560	0.652	2phbA	0.795	0.464
50565756	BDBM50313702	1i09A	1.000	0.885	3lfsA	0.652	0.601
50532756	BDBM50299422	2z5yA	0.727	0.925	2v60A	0.606	0.951
50066756	BDBM50041942	8dfrA	0.758	0.953	2blbA	0.619	0.874
00324756	BDBM178481	2o22A	0.915	0.531	4manA	0.645	0.542
50725756	BDBM50366462	3t3cB	0.768	0.641	2je4B	0.923	0.887
00016756	BDBM10061	4kq8A	1.000	0.800	4kq8A	0.808	0.895
50865756	BDBM50375866	2ksbA	0.254	0.426	1u19A	0.483	0.845
50041756	BDBM50027909	2psgA	0.995	1.000	4aucA	0.694	0.800
51081756	BDBM50442535	4ijuB	0.961	0.762	1y5rA	0.657	0.890
50138756	BDBM50079257	1tgsA	0.756	0.919	3uqoA	0.553	0.874
50975756	BDBM50400113	2z5yA	0.887	1.000	2v60A	0.429	0.940
50971756	BDBM50398563	4n6hA	0.914	0.406	4rwdB	0.460	0.772
00003756	BDBM2984	3kleG	0.982	0.749	1fkoA	0.826	0.807
50926756	BDBM50380065	4nqaH	0.742	0.628	4dk8C	0.700	0.505
50940756	BDBM50385786	4kbzA	0.630	0.778	4jzrA	0.587	0.808
50356756	BDBM50095848	2ksbA	0.254	0.426	2ydoA	0.704	0.615
50953756	BDBM50391384	1v9iA	0.796	0.984	2f14A	0.558	0.974
00007756	BDBM4956	5hukD	0.951	0.920	1bjiA	0.871	0.804
00127756	BDBM68855	1i09A	1.000	0.885	1q3wA	0.577	0.805
50280756	BDBM50051941	4tndA	0.294	0.777	3gu8A	0.889	0.737
50907756	BDBM50307371	2z5yA	0.729	0.929	2bk5B	0.500	0.944
50012756	BDBM50008429	2yd0A	0.369	0.721	4xo3A	0.800	0.746
51030756	BDBM50421653	2z5yA	0.998	1.000	2bk5B	0.529	0.932
50017756	BDBM50403994	2zxbB	0.394	0.721	2wspB	0.750	0.870
50608756	BDBM50330761	1qonA	0.420	0.670	4m0eA	0.444	0.807
50205756	BDBM50113688	1v0bA	0.613	0.768	2a4lA	0.706	0.897
50211756	BDBM50117176	2i6aD	0.904	0.915	2i6bB	0.525	0.817
50686756	BDBM25013	1ua2D	1.000	0.766	3d0eB	1.000	0.665
00009756	BDBM6066	4gcjA	1.000	0.845	2b52A	0.659	0.927
50828756	BDBM50167952	4iapB	0.933	0.713	4i7lA	0.875	0.823
00282756	BDBM145902	4ejnA	1.000	0.706	3o96A	0.500	0.735
50023756	BDBM50016616	3rx4A	0.854	0.981	4puwA	0.524	0.998
51014756	BDBM50415617	2h96A	0.930	0.654	2wajA	0.667	0.702
50090756	BDBM50010856	1miqB	0.659	0.794	4ckuF	0.959	0.647
00355756	BDBM199993	4hyfC	0.887	0.865	4li6B	0.439	0.929
50693756	BDBM24654	2bdwB	0.447	0.563	4y72A	0.759	0.483
50330756	BDBM50178682	5i6zA	0.534	0.558	4xp5A	0.424	0.856
50682756	BDBM25617	1y57A	0.607	0.832	5hesA	0.765	0.465
00217756	BDBM100545	2h96A	0.994	0.811	4fv5A	0.538	0.731
51009756	BDBM50413515	4zjsD	0.389	0.738	2w8fA	0.821	0.843
50418756	BDBM50243079	2ecfA	0.352	0.604	1n1mA	0.667	0.749
50168756	BDBM50329552	4lc7A	0.990	0.732	3oozA	0.818	0.730
00314756	BDBM170764	5tccF	1.000	0.981	5fbeA	0.478	0.892
50223756	BDBM50123490	1tgsA	0.756	0.919	1mueB	0.829	0.853
50199756	BDBM50110202	3kcfE	1.000	0.551	3tzmA	0.966	0.568
00270756	BDBM136911	4lc7A	0.990	0.732	4b78A	0.758	0.735
50375756	BDBM50423541	2hi4A	1.000	0.856	4nkzC	0.815	0.817
50872756	BDBM50251913	2ewaA	1.000	0.856	1ywrA	0.500	0.920
00228756	BDBM108443	4ejnA	1.000	0.706	5kcvA	0.675	0.729
00011756	BDBM7007	1blxA	0.703	0.835	2b55A	0.657	0.819
00032756	BDBM18289	4aucA	0.386	0.777	2v0zA	0.805	0.785
50029756	BDBM50026309	5ecxB	0.682	0.956	3tq8A	0.750	0.932
50153756	BDBM7284	1v0bA	0.613	0.768	1q3wA	0.633	0.827
50208756	BDBM50222921	2ydiA	1.000	0.641	2c3lA	0.621	0.549
50115756	BDBM50317166	4gcjA	1.000	0.845	1uv5A	0.913	0.833
50646756	BDBM50347096	2ewaA	1.000	0.856	3hllA	0.750	0.917
50079756	BDBM50001733	4w8eA	0.869	0.674	1q4lA	0.586	0.580
00024756	BDBM13784	5l2zA	1.000	0.658	2f9bB	0.871	0.541
50279756	BDBM50152236	5k2aA	0.898	0.424	5iubA	0.970	0.717
51060756	BDBM50432780	3tsbB	0.549	0.624	4ixhB	0.595	0.819
50854756	BDBM50371553	3o9mB	1.000	0.858	1ut6A	0.543	0.858
50739756	BDBM50136490	2cmtA	0.634	0.972	1qnhB	0.977	0.973
00267756	BDBM134290	1zdrA	0.497	1.000	4or7A	1.000	0.927
50694756	BDBM25617	1qcfA	0.445	0.667	4rzvA	0.765	0.473
00128756	BDBM60882	1i09A	1.000	0.885	4qp4B	0.619	0.630
50038756	BDBM50453643	5a0cB	1.000	0.918	1nesA	0.741	0.775
50987756	BDBM50404935	3kw4A	0.781	0.878	2p85A	0.615	0.913
00336756	BDBM187076	4ltsB	1.000	0.785	4jr5A	0.415	0.933
50934756	BDBM50383518	4oczA	1.000	0.930	1vj5A	0.516	0.975
50951756	BDBM50390500	1ckjA	1.000	0.831	4g17A	0.913	0.674
51056756	BDBM19473	4ie6A	0.989	0.768	4zs3A	0.600	0.848
50265756	BDBM50444333	4nqaH	1.000	0.672	1pqcB	0.969	0.508
50241756	BDBM50132550	3mdyD	1.000	0.827	4drpA	0.792	0.965
51094756	BDBM50448838	5jfoD	1.000	0.941	4codB	0.821	0.982
50554756	BDBM14269	1l8kA	1.000	0.723	2vewA	0.689	0.652
00034756	BDBM19488	3pbhA	1.000	0.971	2op3A	0.783	0.587
00315756	BDBM171782	4lc7A	0.990	0.732	4j17A	0.765	0.746
00338756	BDBM188901	2nruB	1.000	0.655	4yp8A	0.737	0.612
50674756	BDBM5447	4wb7B	0.968	0.878	3nyvA	0.656	0.639
00333756	BDBM185040	5ageA	1.000	0.989	4a30A	0.581	0.973
50442756	BDBM50246638	2ksbA	0.254	0.426	2z73A	0.606	0.762
50374756	BDBM50205129	4n8eB	0.999	0.925	2ajdC	0.500	0.943
50643756	BDBM50345599	3e7oB	0.985	0.745	3k3iA	0.536	0.709
50174756	BDBM50347471	4fglD	0.996	0.840	3tzbC	0.722	0.982
50160756	BDBM50090100	4n6hA	0.914	0.406	4n6hA	0.633	0.843
50903756	BDBM50378281	4nomA	0.551	0.716	4awbA	0.622	0.578
51069756	BDBM50436975	4ijuB	0.961	0.762	1nfqA	0.607	0.725
50283756	BDBM50054054	3idhA	0.947	0.921	1dgkA	0.429	0.950
50010756	BDBM50366623	4n6hA	0.914	0.406	4n6hA	0.909	0.843
00341756	BDBM191085	2iwiB	1.000	0.779	4ll5A	0.485	0.805
00299756	BDBM157474	2b9iA	0.532	0.868	5ke0A	0.897	0.880
50346756	BDBM50187276	4n8eB	0.999	0.925	2dcmA	0.500	0.778
50597756	BDBM50326198	4l44A	0.997	0.595	3o50A	0.943	0.442
50007756	BDBM50005447	4aucA	0.386	0.777	1fq5A	0.672	0.774
50055756	BDBM50036056	5a0cB	1.000	0.918	1aixB	0.587	0.778
00199756	BDBM92198	2b9iA	0.532	0.868	3i5zA	0.939	0.858
50539756	BDBM50302477	1ek2B	0.919	0.823	3i1yA	0.774	0.953
50369756	BDBM50201532	4nhdD	0.727	0.934	3h78B	0.438	0.945
50170756	BDBM50336046	2c0yA	0.997	0.836	3n4cB	0.641	0.651
50511888	BDBM25410	2o2yC	0.997	0.508	3nj8A	0.739	0.668
50044888	BDBM50029833	5mrlA	0.735	1.000	2z5xA	0.407	0.957
50791888	BDBM50082592	5edmA	0.823	0.721	4rn6A	0.861	0.432
50871888	BDBM50292578	4bdtA	1.000	0.802	4ey5A	0.500	0.855
50135888	BDBM50184490	3kcfE	1.000	0.551	1vjyA	0.581	0.574
50965888	BDBM50396080	5tftA	0.994	0.770	4wnvB	0.419	0.909
50079888	BDBM50049276	4eb4B	1.000	0.899	4eb4B	0.721	0.977
50929888	BDBM50381331	1v9iA	0.796	0.984	2aw1A	0.500	0.971
00314888	BDBM170896	5tccF	1.000	0.981	2phbA	0.500	0.825
50873888	BDBM50272715	5tftA	0.994	0.770	1z10D	0.476	0.858
50212888	BDBM50302847	4lc7A	0.990	0.732	3ivhA	0.868	0.749
50362888	BDBM50196655	1ek2B	1.000	0.823	1zd5A	0.515	0.949
00323888	BDBM178051	1czmA	1.000	0.965	3v7xA	0.588	0.949
50220888	BDBM50398870	4lc7A	0.990	0.732	4fslA	0.816	0.755
50634888	BDBM50341852	5ix0A	0.935	0.829	4lxzA	0.562	0.760
50290888	BDBM50158459	4nz2B	0.903	0.843	4gqsA	0.818	0.930
50557888	BDBM50310343	2h96A	0.994	0.811	5buiA	0.459	0.744
51006888	BDBM50412280	3rx4A	0.854	0.981	1q13A	0.500	0.976
50249888	BDBM50136437	1fa9A	1.000	0.929	3g2nA	0.419	0.928
50999888	BDBM26996	1fj2B	0.983	0.915	1aurA	0.462	0.879
50329888	BDBM50081646	2psgA	0.499	0.698	4wy1A	0.760	0.720
50278888	BDBM50050920	1czmA	1.000	0.965	5fnjA	0.429	0.952
50734888	BDBM50097649	4qn5B	0.599	0.889	1bjiA	0.931	0.824
50970888	BDBM50398147	2ewaA	1.000	0.856	3uvpA	0.794	0.896
00012888	BDBM7615	1blxA	0.703	0.835	1h01A	0.875	0.827
50341888	BDBM50089084	1tgsA	0.747	0.894	2g5vA	0.583	0.880
50258888	BDBM50040426	4ww8C	1.000	0.696	2nmxA	0.571	0.683
00026888	BDBM14727	1v9iA	0.796	0.984	2hocA	0.463	0.976
00001888	BDBM1700	3t3cB	0.768	0.641	1merB	0.787	0.908
50453888	BDBM50278774	4n8eB	0.999	0.925	2iivA	0.538	0.948
50185888	BDBM50102510	8dfrA	0.747	0.973	1vj3A	0.514	0.918
51002888	BDBM50191431	1unlB	0.997	0.874	1unhB	0.955	0.934
00234888	BDBM113401	3vv7A	1.000	0.580	4djuB	0.833	0.715
50166888	BDBM50326053	2ydiA	1.000	0.641	1nvqA	0.795	0.548
00054888	BDBM30179	4tyhA	1.000	0.792	2jbpG	0.714	0.640
50131888	BDBM50075789	2ewaA	1.000	0.856	1oz1A	0.783	0.920
50229888	BDBM50126774	3fx4A	0.926	0.970	2inzA	0.556	0.943
50398888	BDBM50221445	4n8eB	0.999	0.925	1x70A	0.794	0.948
50572888	BDBM50293658	1v9iA	0.796	0.984	2osmA	0.583	0.975
50245888	BDBM50429899	1czmA	1.000	0.965	4hu1A	0.900	0.966
50202888	BDBM50111880	4xp9A	0.571	0.573	4xp5A	0.548	0.851
00010888	BDBM6648	1blxA	0.703	0.835	1gihA	0.571	0.818
50700888	BDBM50356917	4bdtA	1.000	0.802	1cleA	0.750	0.721
50204888	BDBM50113100	3mdyD	1.000	0.827	4fn2A	0.500	0.918
50407888	BDBM50229633	2f27B	0.341	0.787	1vcuB	0.704	0.789
50440888	BDBM50327999	1tnzL	0.991	0.709	3e33B	0.868	0.804
50185888	BDBM50102510	4qjzA	1.000	0.964	2blbA	0.485	0.791
00225888	BDBM106867	2iwiB	1.000	0.779	5dwrA	0.789	0.810
50691888	BDBM50355497	3w8qA	0.893	0.721	4u7zA	0.893	0.645
50076888	BDBM50418143	3e00B	0.672	0.700	3peqA	0.744	0.564
50715888	BDBM50363458	2h96A	0.994	0.811	3ttjA	0.765	0.746
51030888	BDBM50421697	5ecxB	0.682	0.956	3tq8A	0.714	0.932
50645888	BDBM50346674	5gpbA	0.999	0.955	1c8kA	0.417	0.979
50825888	BDBM50165450	8dfrA	0.747	0.973	1ia2B	0.640	0.857
50798888	BDBM50094832	1czmA	1.000	0.965	5eijA	0.519	0.951
00282888	BDBM145946	4ejnA	0.880	0.705	3o96A	0.500	0.732
50817888	BDBM50126868	2ksbA	0.254	0.426	2z73A	0.645	0.762
00219888	BDBM102395	4n6hA	0.914	0.406	4n6hA	0.585	0.843
50550888	BDBM50188097	4fdhE	0.935	0.686	4g44A	0.733	0.631
50093888	BDBM50012973	4n6hA	0.328	0.426	4py0A	0.553	0.721
50153888	BDBM50293696	4ixpA	0.280	0.751	3ambA	0.590	0.703
50917888	BDBM50378552	1blxA	0.703	0.835	1e1xA	0.526	0.834
50735888	BDBM50114137	1czmA	1.000	0.965	4pxxA	0.683	0.951
00013888	BDBM8129	1i09A	1.000	0.885	4iq6B	0.741	0.777
50331888	BDBM50179245	3e00B	0.672	0.700	2athB	0.707	0.595
00019888	BDBM11440	1j1cB	0.997	0.874	2c6kA	0.714	0.608
50183888	BDBM50101643	8dfrA	0.758	0.953	4g95A	0.792	0.964
50084888	BDBM50051872	3wccC	0.437	0.536	3vjcD	0.740	0.754
50744888	BDBM79021	5i6zA	0.534	0.558	4mmeA	0.538	0.745
51040888	BDBM50424727	1o0lA	0.486	0.573	4hw3I	0.923	0.489
00199888	BDBM92211	2b9iA	0.532	0.868	4fv5A	0.657	0.859
50968888	BDBM50397359	4qa0A	0.997	1.000	4qa0A	0.447	0.964
51065888	BDBM50435024	1unlB	0.997	0.874	3f7zB	0.474	0.882
00048888	BDBM26777	3zkqA	1.000	0.658	2wf3A	0.848	0.695
50577888	BDBM50318732	4bdtA	1.000	0.802	4w63A	0.533	0.852
50175888	BDBM50351942	4lc7A	0.990	0.732	3rsxA	0.789	0.737
00033888	BDBM18965	4bxwB	0.560	0.652	3m36A	0.842	0.464
50004888	BDBM50000985	5te8B	0.998	0.778	5e0eA	0.455	0.778
50919888	BDBM50335080	4he0A	0.779	0.857	3a29D	0.444	0.888
50037888	BDBM50044098	3e00A	0.394	0.579	4dm6B	0.897	0.465
50766888	BDBM50046868	1ulbA	0.997	0.954	1pwyA	0.833	0.967
50974888	BDBM50399723	4n8eB	0.999	0.925	4bcdA	0.571	0.681
50789888	BDBM50079041	3ml5A	0.366	0.664	3p55A	0.567	0.797
50333888	BDBM50084153	4ec0B	1.000	0.803	5aixB	1.000	0.981
50909888	BDBM50311659	1i5rA	1.000	0.886	1fduB	0.952	0.821
50033888	BDBM50453058	3t3cB	0.768	0.641	1ivpB	0.585	0.913
50301888	BDBM50065656	1czmA	1.000	0.965	1ttmA	0.483	0.948
00014888	BDBM8806	1y57A	1.000	0.877	2c0oA	0.894	0.451
50124888	BDBM2940	3kleG	0.973	0.800	1fkoA	0.708	0.848
50382888	BDBM50240480	4d2oB	1.000	0.879	1jwvA	0.621	0.774
50155888	BDBM50087534	1tgsA	1.000	0.960	3uqoA	0.892	0.877
50785888	BDBM50369364	3e34A	0.947	0.679	1jcrA	0.561	0.842
50745888	BDBM50026530	5te8B	0.402	0.650	1og5B	0.484	0.731
50915888	BDBM50263418	4ww8C	1.000	0.696	3ml2A	0.742	0.684
00029888	BDBM16527	3gc8A	0.986	0.895	2i0hA	0.511	0.850
50579888	BDBM50319615	4deeA	0.996	0.810	2uueC	0.750	0.580
50918888	BDBM50329926	4i6hA	0.975	0.408	2yacA	0.921	0.406
51074888	BDBM50439583	2ecfA	0.343	0.574	1orwA	0.600	0.717
50848888	BDBM50216554	5l2zA	1.000	0.658	2p95A	0.935	0.488
51049888	BDBM50428438	1v9iA	0.796	0.984	3vbdA	0.625	0.973
50655888	BDBM50351092	3wccC	0.437	0.536	3asxA	0.778	0.778
50987888	BDBM50405000	2rduA	1.000	1.000	2rdtA	0.462	0.899
50422888	BDBM50262781	2ewaA	1.000	0.856	3d83A	0.694	0.925
50237888	BDBM50027677	5ageA	0.463	0.879	4cynA	0.862	0.760
50631888	BDBM50340793	4k26B	1.000	0.716	4ijwB	0.500	0.895
00278888	BDBM142744	3slsB	0.990	0.744	5eymA	1.000	0.681
50785888	BDBM50369364	1ft1B	0.966	0.809	1jcrB	0.561	0.915
50505888	BDBM50293109	5kyvB	0.994	0.891	4e5dA	0.895	0.766
50441888	BDBM50266318	4bxwB	0.560	0.652	3cs7A	0.738	0.465
50195888	BDBM50082556	1su3B	0.557	0.765	1d5jA	0.677	0.601
50878888	BDBM50265032	2ewaA	1.000	0.856	3e7oB	0.524	0.815
00294888	BDBM153637	4lc7A	0.990	0.732	4j0tA	0.806	0.749
50282888	BDBM50153851	2ewaA	1.000	0.856	2bakA	0.659	0.916
50345888	BDBM50185154	5cz8Y	0.251	0.747	1j2qI	0.500	0.906
51022888	BDBM50348776	3lqwA	0.558	0.508	1vyqB	0.971	0.406
00308888	BDBM165247	1jwhA	1.000	0.837	3ngaB	0.759	0.830
50147888	BDBM50271813	4lc7A	0.990	0.732	2qp8A	0.857	0.760
00035888	BDBM19867	1cs8A	0.994	0.977	1bgoA	0.564	0.633
00299888	BDBM157607	2b9iA	0.532	0.868	5ke0A	0.897	0.880
00246888	BDBM119795	4n8eB	0.999	0.925	5t4bA	0.865	0.948
50341888	BDBM50089084	1tgsA	0.756	0.919	2g5vA	0.583	0.879
00144888	BDBM65550	2gmiA	0.678	0.718	5f6wA	0.462	0.884
00338888	BDBM189033	2nruB	1.000	0.655	4yo6D	0.605	0.613
50512888	BDBM50296128	4n8eB	0.999	0.925	2bubA	0.875	0.947
50924888	BDBM50379246	3qkvA	0.996	0.935	4do3B	0.467	0.936
50406888	BDBM50228020	1l8kA	1.000	0.723	2vewA	0.864	0.652
50748888	BDBM50023951	1ituB	0.818	0.747	1ituB	0.593	0.897
00248888	BDBM120813	4n8eB	0.999	0.925	4pnzA	0.743	0.948
50040888	BDBM50029239	1z11A	0.300	0.693	4i91A	0.500	0.879
50336888	BDBM50181853	2z5yA	0.998	1.000	2z5xA	0.407	0.969
00020888	BDBM11660	2ecfA	0.343	0.574	2hhaB	0.786	0.716
50373888	BDBM50103000	2h96A	0.930	0.654	3erkA	0.514	0.680
50847888	BDBM50211029	4xp9A	0.560	0.570	4xp5A	0.652	0.852
50474888	BDBM50285888	3t3cB	0.768	0.641	4u7vB	0.462	0.910
50708888	BDBM50360338	4oczA	1.000	0.930	4haiA	0.758	0.977
00273888	BDBM139540	1blxA	1.000	0.866	4ez7A	0.971	0.794
51016888	BDBM50416534	4z87B	0.646	0.769	4mz1C	0.576	0.674
50109888	BDBM50064271	1d1tD	0.997	0.930	1u3tA	0.769	0.956
00267888	BDBM134378	4lc7A	0.990	0.732	5clmA	0.821	0.740
50012888	BDBM50008577	4bdtA	1.000	0.802	4ey7A	0.452	0.854
50730888	BDBM50091477	4uqqC	0.997	0.518	4uqqA	0.667	0.718
00317888	BDBM172862	5ix0A	0.935	0.829	3maxB	0.618	0.751
50535888	BDBM50300718	3zkqA	1.000	0.658	4acuA	0.711	0.695
50549888	BDBM50306723	4nqaH	0.406	0.489	3l1bA	0.907	0.414
00264888	BDBM132356	1blxA	0.703	0.835	4tthB	0.853	0.735
50201888	BDBM7527	1v0bA	0.613	0.768	2a4lA	0.625	0.897
00315888	BDBM171479	2psgA	0.499	0.698	4j17A	0.933	0.712
00025888	BDBM14293	2f6fA	0.997	0.965	2cnfA	0.972	0.959
00318888	BDBM50345389	4cq8B	0.995	0.649	3i65A	0.826	0.638
50391888	BDBM50216772	4pygC	1.000	0.978	2q3zA	0.631	0.626
50753888	BDBM50014758	4kq8A	0.796	0.772	2vkuA	0.583	0.746
50129888	BDBM50169910	3gnwB	0.865	0.433	3golB	0.426	0.979
50910888	BDBM50314549	4ww8C	1.000	0.696	3hktA	0.641	0.683
50394888	BDBM50111982	4l03C	0.998	0.839	4xrxA	0.684	0.806
51041888	BDBM50425361	2ewaA	1.000	0.856	3zyaA	0.622	0.922
50913888	BDBM50320777	4jiiA	0.717	0.976	3fx4A	0.514	0.967
50852888	BDBM50232518	1z68B	1.000	0.875	1x70A	0.800	0.928
00028888	BDBM15913	3e7oB	0.985	0.745	2h96A	0.700	0.767
50927888	BDBM50380509	2hi4A	1.000	0.856	4kewB	0.704	0.743
00034888	BDBM19540	2c0yA	0.997	0.836	1vsnA	0.632	0.639
51048888	BDBM50428077	2f27B	0.472	0.883	1vcuB	0.556	0.846
50142888	BDBM50081514	1tgsA	0.756	0.919	1f0tA	0.824	0.879
00002888	BDBM2356	3kleG	0.982	0.749	1rt1A	0.467	0.838
50544888	BDBM50304331	4bdtA	1.000	0.802	4ey5A	0.548	0.855
00015888	BDBM9353	4bdtA	0.890	0.829	4bdsA	0.765	0.834
51056888	BDBM50431051	5hk1C	1.000	0.543	5hk1C	0.424	0.868
50410888	BDBM15236	1qipD	1.000	0.775	4x2aB	0.792	0.858
00347888	BDBM195276	4lc7A	0.988	0.848	4djuB	0.625	0.829
50166888	BDBM50326053	4e7wA	0.350	0.664	1q3dA	0.814	0.684
00011888	BDBM7130	4gcjA	1.000	0.845	1vyzA	0.895	0.912
50315888	BDBM50171277	2hi4A	1.000	0.856	3uasA	0.438	0.817
50141888	BDBM50080932	1tgsA	0.756	0.919	1zzzA	0.426	0.878
50341888	BDBM50089084	1tgsA	0.729	0.703	2g5vA	0.583	0.717
50085888	BDBM50007796	3o9mB	1.000	0.858	4x3cA	0.592	0.862
50985888	BDBM50403998	4iarA	0.336	0.449	3vw7A	0.605	0.571
50800888	BDBM50087988	1tgsA	0.747	0.894	1estA	0.474	0.851
50703888	BDBM50358195	1z11A	0.289	0.689	3rukD	0.500	0.838
50679888	BDBM60589	1k9aB	0.540	0.713	3dkfA	1.000	0.490
51044888	BDBM50426461	1i09A	1.000	0.885	4iq6B	0.917	0.777
50454888	BDBM50278173	4oczA	1.000	0.930	4haiA	0.474	0.977
50013888	BDBM50088937	1tgsA	1.000	0.960	1qboA	0.471	0.883
50826888	BDBM50154334	1v9iA	0.796	0.984	5eijA	0.412	0.974
50725888	BDBM4936	4qn5B	0.599	0.889	2qwjA	0.840	0.824
50160888	BDBM50090147	3t3cB	0.768	0.641	1hshC	0.917	0.917
51058888	BDBM50431959	3mfwA	0.600	0.800	4hwwA	0.476	0.881
50862888	BDBM50374757	3oyrB	0.356	0.635	4dxjC	1.000	0.771
00179888	BDBM50065453	5gliA	0.268	0.425	4rwdB	0.521	0.669
50376888	BDBM50206281	1v0bA	0.613	0.768	3cgfA	0.700	0.814
51064888	BDBM50434678	5tftA	0.994	0.770	3swzC	0.514	0.834
50797888	BDBM50094364	1czmA	1.000	0.965	3oyqA	0.450	0.950
00056888	BDBM31608	2ewaA	1.000	0.856	3hrbA	0.880	0.921
50421888	BDBM50251787	2ecfA	0.343	0.574	2i03B	0.600	0.714
50440888	BDBM50327999	3e34A	0.985	0.662	3e30A	0.674	0.826
50502888	BDBM50197460	4xp9A	0.558	0.599	4xp5A	0.739	0.851
50221888	BDBM50412258	5cxvA	0.315	0.428	2ycwB	0.556	0.598
00045888	BDBM25246	5ix0A	0.935	0.829	3maxB	0.552	0.751
50607888	BDBM50330357	4aucA	0.386	0.777	1fq7A	0.565	0.773
50800888	BDBM50087988	1tgsA	0.756	0.919	1estA	0.474	0.852
00060888	BDBM10881	4o1jA	0.423	0.623	3ucjB	0.929	0.608
50239888	BDBM50028499	5hugA	0.943	0.879	4ks2A	0.852	0.847
00027888	BDBM15222	5dvxA	0.977	0.626	1if4A	0.714	0.516
00366888	BDBM207677	5ix0A	0.935	0.829	4cqfB	0.654	0.714
50978888	BDBM38924	3oduA	0.343	0.441	4dklA	0.484	0.704
00255888	BDBM50348316	2ewaA	1.000	0.856	3rinA	0.800	0.928
50552888	BDBM50302919	4xp9A	0.560	0.570	4xp6A	0.647	0.854
50275888	BDBM50150311	2i6aD	0.994	0.957	2i6bB	0.500	0.817
50054888	BDBM50068479	4xp9A	0.571	0.573	4xp5A	0.556	0.851
50420888	BDBM50263249	4z87B	0.646	0.769	1zfjA	0.515	0.818
50359888	BDBM50096425	5gliA	0.241	0.493	4xnvA	0.625	0.679
50699888	BDBM50356436	4k26B	1.000	0.716	3tfqB	0.567	0.899
50055888	BDBM50455442	3t3cB	0.768	0.641	1tcwA	0.810	0.911
00016888	BDBM10193	5jftA	0.631	0.900	1rwvA	0.946	0.472
50424888	BDBM50272872	4gcjA	1.000	0.845	2gu8A	0.459	0.755
50437888	BDBM50275889	5hpwD	0.842	0.760	5ff1A	0.583	0.812
50860888	BDBM50374048	5ix0A	0.935	0.829	3maxB	0.808	0.751
00324888	BDBM178613	2o22A	0.915	0.531	4manA	0.764	0.542
50277888	BDBM50151341	2obfB	0.996	0.928	2g71A	0.792	0.914
50323888	BDBM50175237	2ewaA	1.000	0.856	4g6nA	0.520	0.832
51051888	BDBM50428924	4g1eB	0.424	0.499	3v4vF	0.868	0.450
50350888	BDBM50097377	4zjcA	0.922	0.439	4zj8A	0.676	0.761
00242888	BDBM116370	4ixpA	0.280	0.751	1di9A	0.567	0.689
50642888	BDBM50345259	4k18A	1.000	0.863	3r02A	0.952	0.666
50324888	BDBM50079202	3o9mB	0.904	0.899	1eveA	0.447	0.904
50957620	BDBM50393059	4yjhA	0.836	0.922	3g3eA	0.643	0.971
00056620	BDBM31468	1tgsA	1.000	0.960	2ec9B	0.895	0.847
00040620	BDBM22398	4xp9A	0.560	0.570	4xp5A	0.469	0.852
50547620	BDBM50305612	4oczA	1.000	0.930	3kooA	0.571	0.972
50071620	BDBM50004843	5kyvB	0.994	0.891	2qvxA	0.471	0.805
00175620	BDBM82479	5tvnA	0.560	0.425	3zprA	0.625	0.533
00015620	BDBM9139	3t3cB	0.768	0.666	1hshC	0.667	0.908
00260620	BDBM129252	5f4zD	0.354	0.710	1ek2B	0.739	0.567
50389620	BDBM50214998	4bxwB	0.560	0.652	3q3kA	0.794	0.463
50457620	BDBM50277933	3e00B	0.672	0.700	3g9eA	0.939	0.579
50028620	BDBM50367044	2ak2A	0.932	0.876	1zipA	0.934	0.697
50405620	BDBM50226672	5te8B	0.998	0.778	3na1A	0.829	0.799
00294620	BDBM153441	2z5yA	0.729	0.929	2xaqA	0.520	0.722
00288620	BDBM149896	4lc7A	0.990	0.732	4jp9A	0.667	0.791
50030620	BDBM50022350	4aucA	0.386	0.777	1cziA	0.508	0.780
50059620	BDBM50038135	3wccC	0.437	0.536	3vjcD	0.625	0.754
50535620	BDBM50300568	4nqaH	0.742	0.628	4nqaH	0.735	0.725
51016620	BDBM50322698	5tftA	0.994	0.770	4jltA	0.500	0.856
50548620	BDBM50306154	4ejnA	0.880	0.705	2ojfA	0.711	0.542
00016620	BDBM9950	4kq8A	1.000	0.800	4kq8A	0.840	0.895
50344620	BDBM50269224	4kq8A	1.000	0.800	5m0pA	0.917	0.724
50062620	BDBM50046653	4eb4B	0.920	0.913	4ky4E	0.556	0.923
50568620	BDBM50314841	3rdpB	0.991	0.759	1kimA	0.571	0.789
50723620	BDBM50281613	3nj4C	1.000	0.789	5tj9B	0.900	0.969
00033620	BDBM18826	3ilzA	0.843	0.755	2pinA	0.842	0.943
50334620	BDBM50180748	4matA	0.996	1.000	1yvmA	0.765	0.986
50910620	BDBM50314282	5tftA	0.994	0.770	4wnvB	0.469	0.909
50103620	BDBM50061242	4xp9A	0.571	0.573	4xp5A	0.484	0.851
50769620	BDBM50037037	5te8B	0.387	0.633	2vkuA	0.480	0.704
50394620	BDBM50218506	4bdtA	1.000	0.802	5lkrA	0.450	0.839
00000620	BDBM585	3u7sB	0.808	0.660	1ebyB	0.500	0.928
00231620	BDBM110717	4k18A	1.000	0.863	4n70A	0.585	0.674
00199620	BDBM91948	2ydiA	1.000	0.641	4ftrA	1.000	0.536
00064620	BDBM36597	5d6eA	1.000	0.893	3fmqB	0.759	0.684
00299620	BDBM157338	2b9iA	0.532	0.868	5ke0A	0.500	0.880
50732620	BDBM50100956	2a14A	0.391	0.814	1n7iB	0.647	0.854
50112620	BDBM50029103	4xp9A	0.571	0.573	4xp9A	0.909	0.859
50644620	BDBM50346111	4wziB	0.981	0.480	4myqA	0.793	0.446
50234620	BDBM50128956	7pckA	1.000	0.969	1snkA	0.525	0.646
50439620	BDBM50133706	4oczA	1.000	0.930	3wk7A	0.419	0.975
50105620	BDBM50062035	1tgsA	0.756	0.919	1az8A	1.000	0.879
50126620	BDBM99	3t3cB	0.768	0.641	1merB	0.619	0.908
50306620	BDBM50068988	4bxwB	0.560	0.652	4yt7A	0.878	0.461
50223620	BDBM50123408	1tgsA	0.742	0.932	3uuzB	0.786	0.878
51086620	BDBM50444665	3ddqD	0.966	0.740	1ol2B	0.672	0.592
00034620	BDBM19421	5ix0A	1.000	0.830	4ly1A	0.526	0.747
50571620	BDBM50316047	2yd0A	0.369	0.721	4pvbA	0.529	0.736
00028620	BDBM15699	5jfoD	1.000	0.941	4trjA	0.808	0.976
00311620	BDBM167839	3mi9A	1.000	0.781	3zsgA	0.568	0.634
50856620	BDBM50372387	3qkvA	0.996	0.935	3k83B	0.583	0.938
51062620	BDBM50433493	2ydiA	1.000	0.641	4hyhA	0.829	0.537
50015620	BDBM50105778	5c1mA	0.708	0.444	4n6hA	0.595	0.702
00011620	BDBM6935	4gcjA	1.000	0.845	2b55A	0.512	0.904
50291620	BDBM50059086	5k25A	0.898	0.771	4r0tA	0.579	0.668
51045620	BDBM50426709	1v9iA	0.796	0.984	5flqA	0.583	0.975
50025620	BDBM50366919	2nzyC	0.289	0.571	2nzyC	0.482	0.779
50704620	BDBM50358529	2h96A	0.994	0.811	3fmnA	0.500	0.706
50973620	BDBM50399280	3hjuB	1.000	0.958	1mu0A	0.611	0.702
50077620	BDBM50415837	4eb4B	0.920	0.913	4eb4B	0.941	0.952
50408620	BDBM50231027	3cd5B	0.939	0.424	3bglA	0.930	0.473
50444620	BDBM50265487	4grpA	0.983	0.668	5hvtC	0.517	0.982
50906620	BDBM50127697	5ek3B	1.000	0.806	5etwA	0.500	0.911
50367620	BDBM50200305	5jftA	0.631	0.900	3h0eB	0.634	0.809
50607620	BDBM50330289	1v0bA	0.613	0.768	1pxmA	0.739	0.906
00027620	BDBM15092	3d0eB	0.885	0.897	2ojfA	0.500	0.883
00013620	BDBM8050	1blxA	0.703	0.835	1pxmA	1.000	0.840
50376620	BDBM41132	5te8B	0.998	0.778	5a1rA	0.821	0.880
50835620	BDBM50134346	2vbaC	1.000	0.966	4c6xB	0.455	0.930
00037620	BDBM20848	1unlB	0.997	0.874	1unhB	0.516	0.934
50671620	BDBM13533	1v0bA	0.997	0.941	3npcB	1.000	0.808
50940620	BDBM50385756	4xo6B	0.997	0.971	4jqaA	0.696	0.974
50198620	BDBM50109588	1pcaA	0.871	0.919	1hduC	0.500	0.730
50377620	BDBM50207015	2f6fA	0.997	0.711	2hb1A	0.526	0.662
00315620	BDBM171635	4lc7A	0.990	0.732	4j17A	0.900	0.746
00060620	BDBM33964	3pfqA	0.944	0.653	2i0eA	0.857	0.465
50591620	BDBM50324611	4fdhE	1.000	0.693	2bdmA	0.667	0.701
50241620	BDBM50132468	2f6fA	0.997	0.711	1pynA	0.894	0.649
00053620	BDBM29425	5ebzL	0.991	0.557	5ebzA	0.500	0.797
51072620	BDBM50438490	3l4uA	0.480	0.768	5dl0A	0.458	0.799
50109620	BDBM50021642	4k18A	1.000	0.863	4bzoA	0.758	0.669
50909620	BDBM50310428	1v9iA	0.796	0.984	5fdcA	0.938	0.975
00198620	BDBM47102	2ewaA	1.000	0.856	4qp4B	0.433	0.844
00246620	BDBM119622	4zjcA	0.922	0.439	4zj8A	0.476	0.761
50232620	BDBM50128047	1w6jA	1.000	0.960	1h3aA	0.828	0.782
50841620	BDBM50200842	2ksbA	0.254	0.426	5u09A	0.700	0.667
00002620	BDBM2157	3kleG	0.980	0.762	1dtqA	0.714	0.754
50049620	BDBM50057739	5gpbA	0.972	0.955	1p4jA	0.867	0.956
50418620	BDBM50242924	2ewaA	1.000	0.856	4eh6A	0.467	0.922
00229620	BDBM109249	3dgvB	0.788	0.921	2jewA	0.519	0.704
50952620	BDBM4350	4iu9A	0.267	0.547	4tphA	0.800	0.623
50033620	BDBM50368239	2psgA	0.508	0.770	1fq7A	0.696	0.794
50943620	BDBM50386929	1i09A	1.000	0.885	4ditA	1.000	0.761
00270620	BDBM136745	4lc7A	0.990	0.732	3oozA	0.595	0.730
50144620	BDBM50082398	3t3cB	0.768	0.641	1merB	0.736	0.908
50318620	BDBM50075959	2z5yA	0.727	0.925	2bybA	0.812	0.950
50038620	BDBM50025977	3rx4A	1.000	0.991	4gabA	0.462	0.985
00314620	BDBM170629	5tccF	1.000	0.981	3t5fB	0.459	0.830
50738620	BDBM50131051	3pm0A	0.998	0.761	4wntB	0.613	0.735
51036620	BDBM50423699	5dbhA	1.000	1.000	3tbhA	0.700	0.919
50613620	BDBM50333047	4oczA	1.000	0.930	1vj5A	0.485	0.975
50331620	BDBM50082121	1k6mB	0.988	0.892	5ak0A	1.000	0.860
00001620	BDBM1494	3u7sB	0.808	0.660	1hpoA	0.850	0.924
50079620	BDBM50049117	4n6hA	0.367	0.430	4zudA	0.750	0.666
00127620	BDBM59819	1i09A	1.000	0.885	3zdiA	0.500	0.798
00173620	BDBM50026045	5tvnA	0.560	0.425	3pblA	0.731	0.584
50908620	BDBM50085536	3ml5A	0.508	0.793	4e3gA	0.833	0.827
51031620	BDBM50421934	5hk1C	1.000	0.543	5hk1C	0.433	0.868
50749620	BDBM50021895	4xp9A	0.571	0.573	4m48A	0.519	0.850
00284620	BDBM147297	3e00B	1.000	0.611	4r2uB	0.841	0.495
00347620	BDBM113262	4lc7A	0.988	0.848	4djvB	0.639	0.828
50435620	BDBM50131233	2iwiB	1.000	0.779	4rpvA	0.647	0.813
50111620	BDBM50065062	3t3cB	0.768	0.641	1qbrB	0.763	0.916
00051620	BDBM28395	4k18A	1.000	0.863	2xj1A	0.600	0.670
50937620	BDBM50384874	4gcjA	1.000	0.845	1pxmA	0.474	0.939
50668620	BDBM4851	3vn9A	1.000	0.744	3qudA	0.567	0.615
50279620	BDBM50051102	1v9iA	0.796	0.984	2hd6A	0.484	0.971
00057620	BDBM31989	1cs8A	0.775	0.838	3hhaB	0.656	0.639
51011620	BDBM50414266	3qkvA	0.996	0.935	1mt5F	0.500	0.923
00202620	BDBM60974	5aq9C	0.864	0.893	3m6bA	0.500	0.845
50955620	BDBM50392159	2ewaA	1.000	0.856	3zyaA	0.793	0.922
50184620	BDBM50101871	1tgsA	0.756	0.919	1o2yA	0.639	0.879
00225620	BDBM106774	2p0mB	0.617	0.804	1jnqA	0.556	0.911
50993620	BDBM50407686	3t3cB	0.768	0.641	3r0wB	0.431	0.857
50868620	BDBM50377233	1i09A	1.000	0.885	4hysA	0.700	0.616
00019620	BDBM11373	1czmA	1.000	0.965	3t5uA	0.917	0.948
50601620	BDBM50327811	1ek2B	1.000	0.823	4od0A	0.667	0.949
50678620	BDBM50306682	1y57A	0.600	0.788	4ansA	0.875	0.505
50629620	BDBM50334353	4ww8C	1.000	0.696	3n4bA	0.870	0.685
50466620	BDBM50281787	4xesA	0.882	0.450	4xesA	0.897	0.679
50360620	BDBM50195352	1y57A	0.607	0.832	2hk5A	0.692	0.510
00217620	BDBM50327847	5f4zD	0.354	0.710	4od0A	0.857	0.571
51073620	BDBM50439001	4fdhE	1.000	0.693	4fdhE	0.591	0.920
50420620	BDBM50252369	4k26B	1.000	0.716	3hfgA	0.744	0.871
50593620	BDBM50325637	5tftA	0.994	0.770	2vkuA	0.500	0.758
00041620	BDBM22837	3o9mB	1.000	0.858	3zv7A	0.500	0.864
50067620	BDBM50192397	2ydiA	1.000	0.641	1nvsA	0.719	0.548
00222620	BDBM104207	2iwiB	1.000	0.779	2c3lA	0.516	0.728
50413620	BDBM50260623	3ai3D	0.287	0.425	4ijwB	0.667	0.546
50920620	BDBM50335532	4elhH	1.000	1.000	4elgB	0.946	0.995
00344620	BDBM192611	4k18A	1.000	0.863	5kziA	0.909	0.669
00003620	BDBM2856	3kleG	0.982	0.749	1eetA	0.667	0.827
50230620	BDBM50127070	4ffbB	0.770	0.872	5lyjD	0.405	0.938
50129620	BDBM50074728	4qjzA	1.000	0.964	1dlrA	0.615	0.832
50595620	BDBM50326054	3nyoB	0.467	0.696	4fr4B	0.795	0.539
50406620	BDBM50227767	5gliA	0.253	0.478	3zprA	0.552	0.646
00009620	BDBM6007	4gcjA	1.000	0.845	2b54A	0.714	0.942
00035620	BDBM19770	1cs8A	0.994	0.977	2ftdB	0.949	0.631
51016620	BDBM50322698	4xp9A	0.571	0.574	4xp5A	0.652	0.853
50056620	BDBM50077193	1tgsA	1.000	0.960	1qb6A	0.722	0.883
50312620	BDBM50169673	4matA	0.996	1.000	2nq7A	0.571	0.938
50748620	BDBM50367474	3v98B	0.915	0.900	4qwtC	0.957	0.945
50242620	BDBM50132981	2ewaA	1.000	0.856	3hvcA	0.640	0.895
50804620	BDBM50098840	2rdlB	0.708	0.976	1ztkA	0.659	0.814
50263620	BDBM50143435	2sqcB	0.997	0.936	1h3bB	0.421	0.977
50014620	BDBM50009783	3rx4A	1.000	0.991	1frbA	0.806	0.980
50538620	BDBM50301983	5edmA	0.340	0.644	3ig6D	0.706	0.513
00031620	BDBM17610	5d6eA	1.000	0.893	2ea4A	0.815	0.768
00345620	BDBM193291	3tgiA	0.955	0.852	1w7xA	0.423	0.859
50916620	BDBM50323788	5te8B	0.998	0.778	4kq8A	0.467	0.759
00030620	BDBM16940	3d0eB	0.885	0.897	2jdrA	0.763	0.910
50635620	BDBM50342059	3qkvA	0.840	0.908	3oj8A	0.639	0.933
51090620	BDBM50446757	1ek2B	0.919	0.823	4x6yA	0.893	0.564
50669620	BDBM13533	4aguC	0.996	0.709	3npcB	1.000	0.702
50462620	BDBM50279851	3v98B	0.979	0.910	1n8qA	0.474	0.905
00338620	BDBM188765	2nruB	1.000	0.655	4yp8A	0.816	0.612
50587620	BDBM50323192	4n8eB	0.999	0.925	4g1fB	0.531	0.945
00079620	BDBM42649	2h96A	0.930	0.654	4eh2A	0.519	0.657
50089620	BDBM50010113	1fizA	1.000	0.691	3gy3A	0.880	0.518
50517620	BDBM50298191	4aucA	0.386	0.777	4gj7A	0.447	0.779
50728620	BDBM50069449	4xp9A	0.571	0.573	4xp6A	0.455	0.853
50687620	BDBM15244	4e7wA	0.350	0.664	3fc1A	0.867	0.553
50953620	BDBM50391367	5ek3B	1.000	0.806	5ek2B	0.478	0.928
50789620	BDBM50077318	4jiiA	0.717	0.976	1q13A	0.600	0.972
00286620	BDBM148262	1v0bA	0.613	0.768	2eufB	0.634	0.796
51079620	BDBM50441482	1ek2B	0.919	0.823	5alpA	0.425	0.954
50864620	BDBM50375535	5ix0A	0.938	0.839	2vcgD	0.647	0.667
00032620	BDBM18258	4or7A	0.925	1.000	5hvbA	0.808	0.897
51043620	BDBM50426019	3tsbB	0.549	0.624	4qm1B	0.618	0.822
50820620	BDBM50143006	4xp9A	0.571	0.573	4xp5A	0.529	0.851
00047620	BDBM26191	3ml5A	0.992	0.962	2osmA	0.700	0.956
00349620	BDBM196658	4yjhA	0.836	0.922	3w4kA	0.727	0.971
50357620	BDBM50193752	3e00B	1.000	0.611	2hfpA	0.727	0.522
00024620	BDBM13703	4bxwB	0.560	0.652	2bmgB	0.842	0.464
00343620	BDBM191961	4fdhE	0.935	0.686	4zgxA	0.759	0.920
50308620	BDBM50167367	1v9iA	0.796	0.984	3v5gA	0.458	0.973
50285620	BDBM50055456	2ksbA	0.254	0.426	4zudA	0.571	0.626
00289620	BDBM150235	4n8eB	0.999	0.925	5ismA	0.629	0.948
00029620	BDBM16335	2ewaA	1.000	0.856	1zzlA	0.920	0.932
50472620	BDBM50284933	3t3cB	0.768	0.641	1odxA	0.739	0.903
50218620	BDBM50393095	4lc7A	0.990	0.732	4xkxA	0.889	0.719
00264620	BDBM132114	1z11A	0.300	0.693	5eafA	0.455	0.758
50879620	BDBM50276718	5mrlA	0.735	1.000	2vrmA	0.500	0.947
50042620	BDBM50028539	8dfrA	0.763	0.964	3cd2A	0.914	0.914
50951620	BDBM50390429	2hi4A	1.000	0.856	1w0gA	0.522	0.762
50903620	BDBM10881	2a5vB	0.995	0.719	3ucjB	0.929	0.750
50473620	BDBM50055675	5f9eA	0.462	0.508	3krxA	0.907	0.513
50655620	BDBM50350940	4aucA	0.386	0.777	3q3tB	0.667	0.780
50266620	BDBM50044645	5ix0A	0.935	0.829	3ezpA	0.655	0.715
51049620	BDBM50428387	5e5uC	0.364	0.626	2f14A	0.739	0.700
50781620	BDBM50059266	5mrlA	0.735	1.000	3zyxA	0.520	0.947
50070620	BDBM50373351	5jfoD	1.000	0.941	4oimA	0.724	0.966
50684620	BDBM50237710	5g6vA	0.821	0.521	3gp0A	1.000	0.495
00252620	BDBM123689	3ibjA	0.282	0.523	3jsiB	0.870	0.475
00020620	BDBM11612	1czmA	1.000	0.965	1czmA	0.846	0.991
50369620	BDBM50201438	2nsmA	0.992	0.932	3d68A	0.786	0.560
50262620	BDBM50042049	4y2bA	1.000	0.595	4myqA	0.533	0.641
50359620	BDBM17349	3t3cB	0.768	0.641	1zlfB	1.000	0.911
50367027	BDBM50098990	2ecfA	0.352	0.604	2bucB	0.750	0.748
00326027	BDBM179403	4ec0B	1.000	0.803	2vcxC	0.481	0.933
50716027	BDBM50363500	1v9iA	0.796	0.984	3v7xA	0.524	0.975
50998027	BDBM50409390	1kjvA	0.710	0.694	5eu3A	0.942	0.712
51048027	BDBM50427658	4xo6B	0.997	0.971	4wdxA	0.412	0.915
50603027	BDBM50328422	4deeA	0.996	0.810	2xneA	0.710	0.607
50390027	BDBM50215343	2ecfA	0.343	0.574	3habA	0.700	0.714
50202027	BDBM50093410	1v0bA	0.613	0.768	4qp3B	0.562	0.802
50794027	BDBM50076459	4xnwB	0.990	0.489	4xnwB	0.706	0.782
50026027	BDBM50148532	1ituB	1.000	0.746	3s2nA	0.562	0.829
50694027	BDBM4851	1unlB	0.997	0.874	3qudA	0.567	0.836
50278027	BDBM50050838	1czmA	1.000	0.965	3m5tA	0.436	0.949
00356027	BDBM200076	1spjA	1.000	0.884	3f68B	0.690	0.816
50671027	BDBM31088	2lgcA	0.751	0.845	3flzA	0.432	0.911
00062027	BDBM35027	2iwiB	1.000	0.779	3jxwA	0.529	0.810
50295027	BDBM50061607	2iwiB	1.000	0.779	3hdnA	0.579	0.694
50129027	BDBM50074321	2ydvA	0.284	0.448	5tgzA	0.703	0.660
51046027	BDBM50146058	3tmsA	1.000	1.000	2a9wD	0.467	0.978
50273027	BDBM50048063	3qkvA	0.840	0.908	1mt5F	0.516	0.923
50314027	BDBM50072668	2h96A	0.930	0.654	3hvcA	0.567	0.651
50134027	BDBM50181595	3gnwB	0.865	0.433	2fvcA	0.771	0.979
50152027	BDBM50085343	2rdlB	0.708	0.976	3e0nA	0.568	0.845
50697027	BDBM13534	2fo0A	0.993	0.820	2f4jA	1.000	0.838
00001027	BDBM917	3u7sB	0.808	0.660	1odxA	0.717	0.933
00017027	BDBM10278	5jftA	0.357	0.645	3dehA	0.684	0.501
50583027	BDBM50320966	3kcfE	1.000	0.551	3faaD	0.568	0.641
50044027	BDBM50054175	3t3cB	0.768	0.641	1qbrB	0.733	0.916
00171027	BDBM84831	2rgzB	0.927	0.608	3k4fB	0.727	0.657
50221027	BDBM50002310	5k2aA	0.370	0.445	4qkxA	0.621	0.561
50389027	BDBM7459	2qpfB	0.816	0.615	4wnjB	0.955	0.756
50368027	BDBM50099608	3hjuB	1.000	0.958	3jweB	0.636	0.897
50667027	BDBM24654	3n9xB	0.382	0.788	2vu3A	0.852	0.654
50557027	BDBM50309907	4gzbA	1.000	0.918	2wzxA	0.452	0.905
50944027	BDBM50387138	1v9iA	0.796	0.984	3n3jA	0.552	0.974
50744027	BDBM50132297	2ocpH	0.371	0.624	3qeoB	0.889	0.733
00000027	BDBM47	3mwsB	0.788	0.617	1merB	0.762	0.911
50791027	BDBM50080705	1v9iA	0.796	0.984	5jepA	0.600	0.976
50179027	BDBM50099350	2ewaA	1.000	0.856	4loqB	0.686	0.913
00045027	BDBM24894	4ejnA	1.000	0.706	3o96A	0.608	0.735
50359027	BDBM50136492	4bdtA	1.000	0.802	3zv7A	0.611	0.854
50305027	BDBM50067700	2p3dB	0.788	0.701	3sa7B	0.571	0.938
00107027	BDBM56038	1a0jD	0.459	0.827	5af9A	0.552	0.734
00269027	BDBM135518	4fw7D	0.997	0.938	3u1yB	0.632	0.979
00047027	BDBM25912	3ml5A	0.992	0.962	3b4fA	0.958	0.954
50416027	BDBM50271027	3qkvA	0.996	0.935	4do3B	0.414	0.936
50459027	BDBM50258774	4zjcA	0.922	0.439	4zj8A	0.458	0.761
50565027	BDBM50313310	4k26B	1.000	0.716	3czrA	0.742	0.875
50106027	BDBM8611	4fdhE	0.935	0.686	4fdhE	1.000	0.921
50386027	BDBM50107848	2nruB	1.000	0.655	4ztmC	0.692	0.609
00009027	BDBM5628	4gcjA	1.000	0.845	2b55A	0.714	0.904
50632027	BDBM50340813	4ijuB	0.961	0.762	4ijwB	0.529	0.933
50173027	BDBM50343904	3chsA	1.000	0.938	5aenA	0.600	0.986
50061027	BDBM50038936	5mrlA	0.735	1.000	2c76B	0.550	0.938
00264027	BDBM131740	4k18A	0.735	0.699	4n70A	0.853	0.829
50279027	BDBM50151818	4n8eB	0.999	0.925	1orwA	0.667	0.944
50161027	BDBM50313891	4lc7A	0.990	0.732	2ph6A	0.878	0.730
50749027	BDBM50024084	1ituB	0.818	0.747	1ituB	0.889	0.897
50255027	BDBM50138866	7pckA	1.000	0.969	1tu6B	0.513	0.651
50830027	BDBM50159222	5ey3A	0.952	0.931	1brwB	0.444	0.836
00279027	BDBM142775	1jwhA	0.851	0.852	2pvhA	0.459	0.912
51094027	BDBM50448534	2psgA	0.499	0.698	4n00A	1.000	0.718
00005027	BDBM3414	3u7sB	0.808	0.660	2fgvA	0.689	0.911
00325027	BDBM178752	2o22A	0.915	0.531	4manA	0.645	0.542
50191027	BDBM50105416	2z5yA	0.727	0.925	2vrmA	0.571	0.952
50610027	BDBM50331364	4ijuB	0.961	0.762	3oq1C	0.714	0.897
50293027	BDBM50060410	4ijuB	0.961	0.762	1y5rA	0.636	0.890
50579027	BDBM50319243	4nz2B	0.981	0.844	4bjkB	0.581	0.764
50306027	BDBM50068347	3o9mB	0.904	0.899	4b0oA	0.433	0.910
00315027	BDBM171033	5tccF	1.000	0.981	1ta6A	0.511	0.826
50516027	BDBM50297399	4oczA	1.000	0.930	3i28A	0.875	0.973
50758027	BDBM50012032	4eb4B	1.000	0.899	4eb4B	0.941	0.977
50532027	BDBM50299095	1i09A	1.000	0.885	3gb2A	0.704	0.785
50125027	BDBM50157082	1spjA	1.000	0.884	4fujA	0.875	0.810
51063027	BDBM50433653	4deeA	0.996	0.810	4jaiA	0.861	0.606
50231027	BDBM50329427	4wb7B	0.968	0.878	4c35A	0.481	0.933
50022027	BDBM50133657	3e00B	0.672	0.700	3noaA	0.630	0.597
50974027	BDBM50399506	1qcfA	0.395	0.613	3vs7B	0.613	0.641
00328027	BDBM181118	5te8B	0.998	0.778	5d40B	0.625	0.652
50333027	BDBM50179952	4fn4D	0.216	0.588	5hs6A	0.560	0.708
00051027	BDBM27930	2uvlB	0.538	0.645	3f7iB	0.816	0.734
50782027	BDBM14454	1ft1B	1.000	0.827	1o5mB	0.857	0.909
50821027	BDBM50144935	3gnwB	0.865	0.433	4wtdC	0.600	0.856
00281027	BDBM50400047	1y57A	0.600	0.788	4rx7A	0.933	0.495
50511027	BDBM50085047	5ha1A	0.306	1.000	5hzqA	0.423	0.895
50020027	BDBM50127971	3t3cB	0.768	0.641	1hshC	0.561	0.917
50289027	BDBM50157249	1ft1B	0.964	0.819	1ni1B	0.571	0.908
50614027	BDBM50333156	3o9mB	0.904	0.899	4bdsA	0.737	0.906
50439027	BDBM50133401	5dvxA	0.977	0.626	5cjfA	0.793	0.537
00316027	BDBM171618	2psgA	0.499	0.698	4j17A	0.526	0.712
50739027	BDBM50135620	1v9iA	0.796	0.984	3ni5A	0.706	0.968
50431027	BDBM50128562	3o9mB	0.904	0.899	1eveA	0.844	0.904
50483027	BDBM50289952	2cgaB	0.832	0.819	5af9A	0.464	0.808
50690027	BDBM27817	1i09A	1.000	0.885	2no3C	0.537	0.644
50442027	BDBM50273706	2hi4A	1.000	0.856	3g5nC	0.647	0.754
50806027	BDBM50115560	4xp9A	0.571	0.573	4xp5A	0.708	0.851
50074027	BDBM50364778	4k18A	1.000	0.863	4a7cA	0.697	0.671
50045027	BDBM50055351	3ux7H	0.475	0.524	1db5A	0.900	0.821
50795027	BDBM50088426	5k2aA	0.898	0.424	2ydoA	0.900	0.668
50046027	BDBM50050418	5t0lB	1.000	0.670	3k2hA	0.447	0.786
50072027	BDBM50304560	2yd0A	0.369	0.717	2zxgA	0.457	0.749
50205027	BDBM50122867	5c1mA	0.708	0.444	4n6hA	0.705	0.702
00361027	BDBM203547	2nruB	1.000	0.655	4ztnB	0.903	0.601
50928027	BDBM50380534	4nz2B	0.903	0.843	4kewB	0.448	0.767
50053027	BDBM50034580	2cgaB	1.000	1.000	1aujA	0.441	0.836
50294027	BDBM50129656	2b3lA	0.564	0.771	2nq7A	0.792	0.779
51056027	BDBM50430714	4xo6B	0.867	0.979	4h7cA	0.913	0.934
50441027	BDBM50254584	1o0lA	0.486	0.573	2w3lA	0.909	0.528
50704027	BDBM50358232	2b9iA	0.532	0.868	1unlA	0.833	0.733
50039027	BDBM50026276	8dfrA	0.758	0.953	3ntzA	0.769	0.968
50953027	BDBM50391148	3kcfE	1.000	0.551	3faaD	0.526	0.641
00265027	BDBM132492	1blxA	0.703	0.835	4tthB	0.714	0.735
50743027	BDBM50141766	1czmA	1.000	0.965	4z1nA	0.586	0.951
51057027	BDBM50431096	5bwoB	1.000	0.670	4jt8A	1.000	0.640
00016027	BDBM9469	4kq8A	1.000	0.800	1z10D	0.579	0.784
50078027	BDBM50408986	3t3cB	0.768	0.641	1bdlA	0.625	0.899
51021027	BDBM15589	2z5yA	0.998	1.000	3nh3A	0.524	0.738
50790027	BDBM50079055	3ml5A	0.366	0.664	4z1nA	0.692	0.798
50271027	BDBM50046870	2z5yA	0.998	1.000	1ojcA	0.417	0.940
50200027	BDBM50110284	2aoxB	0.844	0.860	1jqeA	0.441	0.920
50108027	BDBM50063362	1ft1B	0.966	0.809	3ksqB	0.442	0.912
50672027	BDBM24773	3vn9A	0.849	0.750	2vtoA	0.529	0.664
51079027	BDBM50441204	4aicB	1.000	0.836	3wqsA	0.900	0.850
50338027	BDBM50180302	5fwkA	0.901	0.625	4z1fA	1.000	0.477
50751027	BDBM50011566	3iarA	1.000	0.980	2z7gA	0.905	0.952
50747027	BDBM50025527	2psgA	0.475	0.789	4aucA	0.674	0.794
50574027	BDBM50317048	3zkqA	1.000	0.658	3lpkA	1.000	0.711
50351027	BDBM50092781	3mdyD	1.000	0.827	4jfiA	0.408	0.956
00348027	BDBM113329	4lc7A	0.988	0.848	4djuB	0.667	0.829
50604027	BDBM50328795	4n8eB	0.999	0.925	1rwqA	0.618	0.947
50970027	BDBM50397741	1i09A	1.000	0.885	4accA	0.939	0.806
00040027	BDBM22120	4nomA	0.336	0.735	4awbA	0.744	0.626
50800027	BDBM50085818	4xnwB	0.990	0.489	4xnwB	0.488	0.782
00014027	BDBM8237	1i09A	0.837	0.714	1q4lA	0.714	0.693
50307027	BDBM50166341	4xp9A	0.571	0.573	4xp5A	0.419	0.851
50674027	BDBM25045	2bujA	0.972	0.863	3qcxA	0.515	0.763
50309027	BDBM50167590	2i6aD	0.994	0.957	2i6aC	0.448	0.944
50237027	BDBM50027369	3romB	0.976	0.783	4tmfA	0.912	0.802
51058027	BDBM50431511	5jftA	0.631	0.900	3h0eB	0.463	0.809
50091027	BDBM50011268	4ltsB	1.000	0.785	4m6pB	0.933	0.933
50458027	BDBM50259375	1czmA	1.000	0.965	3mhcA	0.463	0.949
50031027	BDBM50024473	4tmsA	1.000	0.978	1vzdA	1.000	0.985
50988027	BDBM50405074	8dfrA	1.000	1.000	3um8B	0.571	0.869
51095027	BDBM50448982	4gcjA	1.000	0.845	3u8wA	0.465	0.794
50444027	BDBM50265439	4kq8A	1.000	0.800	3kw4A	0.467	0.789
50062027	BDBM50043316	4xp9A	0.571	0.573	4m48A	0.560	0.850
50738027	BDBM16421	4x2pA	1.000	0.998	1mdlA	1.000	0.991
51044027	BDBM50426188	1qf6B	0.883	0.940	4hwpB	0.933	0.615
50086027	BDBM50008030	3o2gA	1.000	0.962	4bhiA	0.846	0.906
50819027	BDBM50147906	5gpbA	0.844	0.944	1p4jA	0.619	0.956
51072027	BDBM50438146	4l02A	0.994	0.775	4l02A	0.875	0.937
50348027	BDBM50188036	3e00B	0.672	0.700	2gtkA	0.938	0.580
50635027	BDBM50341839	4qa0A	0.997	1.000	3ezpA	0.515	0.941
00032027	BDBM17833	1hvcA	0.990	0.630	3s85C	0.556	0.942
50668027	BDBM4779	4wb7B	0.968	0.878	2vrxA	0.600	0.674
00217027	BDBM100023	2qxjA	1.000	0.957	1wayB	0.577	0.829
00029027	BDBM15978	2h96A	0.994	0.811	2no3C	1.000	0.827
50687027	BDBM50128285	5fqdF	1.000	0.736	2jedA	0.659	0.694
50093027	BDBM50055790	3ux7H	0.475	0.524	1dcyA	0.808	0.821
50420027	BDBM50252648	2ewaA	1.000	0.856	4fa2A	0.556	0.926
50075027	BDBM50046361	1tgsA	0.756	0.919	2ageA	0.600	0.879
50828027	BDBM50158923	4nz2B	0.903	0.843	2fduB	0.706	0.888
50754027	BDBM50013044	5kxiD	0.302	0.474	4cofA	0.538	0.627
50926027	BDBM50379681	2hi4A	1.000	0.856	3kw4A	0.500	0.822
50637027	BDBM50342773	4fglD	0.996	0.840	3ox1A	0.864	0.977
00300027	BDBM157746	2b9iA	0.532	0.868	5ke0A	0.900	0.880
50850027	BDBM50228550	5tftA	0.994	0.770	2v0mC	0.486	0.817
50759027	BDBM50008149	4aucA	0.386	0.777	1fq6A	0.649	0.774
00128027	BDBM69079	1i09A	1.000	0.885	1q3wA	0.593	0.805
50404027	BDBM50225015	3i6uA	0.997	0.761	4a9tA	0.774	0.451
51050027	BDBM50382726	3ml5A	0.475	0.845	3p5aA	0.462	0.928
50382027	BDBM50105874	3nj4C	1.000	0.789	4yvfA	0.434	0.873
50156027	BDBM50299244	4lc7A	0.990	0.732	3tprA	0.952	0.730
00355027	BDBM199449	2b9iA	0.532	0.868	5ke0A	0.606	0.880
50414027	BDBM50260721	4yjhA	0.428	0.883	2gahB	0.800	0.801
50210027	BDBM50373810	4lc7A	0.990	0.732	2vizA	0.976	0.731
50984027	BDBM50403487	3mdyD	1.000	0.827	4droA	0.622	0.962
00367027	BDBM207644	5ix0A	0.633	0.802	2gh6B	0.538	0.744
51055027	BDBM26996	1fj2B	0.675	0.835	3v1nA	0.545	0.689
50824027	BDBM50167345	5dvxA	0.977	0.626	3mmfA	0.690	0.514
00025027	BDBM578	1hvcA	0.990	0.663	2z54A	1.000	0.943
50403027	BDBM50224371	1y57A	1.000	0.877	4o2pB	0.750	0.491
50904027	BDBM7322	1v0bA	0.613	0.768	1q3wA	0.792	0.827
50098027	BDBM50015960	2ewaA	1.000	0.856	1zzlA	0.405	0.932
50411027	BDBM50120491	4oczA	1.000	0.930	5aiaA	0.452	0.975
50014027	BDBM50099987	3slsB	0.990	0.744	4qmnA	0.721	0.591
50085027	BDBM50051916	8dfrA	0.758	0.953	1mvsA	0.636	0.969
50434027	BDBM50130640	4aucA	0.386	0.777	5kqfA	0.593	0.700
50423027	BDBM50263192	1mx9D	1.000	0.880	2w6cA	0.474	0.852
00312027	BDBM168119	4nqaH	0.742	0.628	5i4vC	0.943	0.520
50043027	BDBM50028829	2a14A	0.391	0.814	5f2kA	0.800	0.630
50107027	BDBM50020408	5te8B	0.998	0.778	3tbgC	0.438	0.801
50916027	BDBM50322697	4nz2B	0.981	0.844	4fdhE	0.609	0.782
50936027	BDBM50384170	4deeA	0.996	0.810	4dhfB	0.769	0.636
50816027	BDBM12705	1tgsA	0.756	0.919	3m35A	0.897	0.879
50703027	BDBM50357854	5b25A	1.000	0.610	3sn7A	0.852	0.543
50592027	BDBM50324752	4bxwB	0.560	0.652	2xbvA	0.895	0.466
50684027	BDBM50132260	1wmkF	0.997	0.792	3vvhB	0.700	0.586
50123027	BDBM50145836	4b6fA	0.924	0.803	5fpsB	0.474	0.969
00013027	BDBM7712	1v0bA	0.613	0.768	1ke5A	0.778	0.888
00226027	BDBM106867	4k18A	0.735	0.699	5dwrA	0.789	0.827
50964027	BDBM50395306	4tyhA	1.000	0.792	3a2cJ	0.677	0.618
00011027	BDBM6708	4wb7B	0.963	0.864	1stcA	0.667	0.921
50030027	BDBM50025246	1qonA	0.420	0.670	5hfaB	0.455	0.814
50429027	BDBM50127277	3o9mB	1.000	0.858	4b0oA	0.448	0.867
50188027	BDBM50103953	3e00B	0.669	0.567	3g8iA	0.743	0.533
50460027	BDBM50258678	1czmA	1.000	0.965	3b4fA	0.667	0.948
50506027	BDBM50293161	1blxA	0.703	0.835	3eidA	1.000	0.804
51024027	BDBM50419355	4nz2B	0.903	0.843	1n6bA	0.667	0.916
50913027	BDBM50318534	2h9lA	0.969	1.000	4psxB	0.487	0.809
00052027	BDBM28665	3e00B	0.669	0.567	3dy6B	0.969	0.531
50636027	BDBM50342266	4xesA	0.450	0.488	4xesA	1.000	0.709
50342027	BDBM50009672	4c4aA	0.871	0.696	4c4aA	1.000	0.923
00200027	BDBM92223	2b9iA	0.532	0.868	4fv6A	0.707	0.863
50331027	BDBM50178825	2h96A	0.930	0.654	2excA	0.771	0.688
00055027	BDBM30296	4tyhA	1.000	0.808	3fykA	0.452	0.830
50245799	BDBM50429899	3ml5A	0.508	0.732	4pzhA	0.900	0.799
50597799	BDBM50326208	3e7oB	0.985	0.745	3da6A	0.471	0.728
50688799	BDBM50132260	4ixpA	0.321	0.638	3vvhB	0.700	0.492
50126799	BDBM50073265	3t3cB	0.768	0.641	4u7vB	0.433	0.910
50219799	BDBM50397250	4lc7A	0.990	0.732	3vv8A	0.800	0.708
50133799	BDBM50181632	3gnwB	0.865	0.433	2fvcA	0.967	0.979
50828799	BDBM50168005	2hi4A	1.000	0.856	2fdwA	0.667	0.825
50628799	BDBM50339452	1czmA	1.000	0.965	3t83A	0.818	0.951
00014799	BDBM8764	3oigA	0.582	0.726	4nz9B	0.514	0.960
50732799	BDBM50101362	3ml5A	0.366	0.664	2fovA	0.526	0.798
50479799	BDBM50288426	3t3cB	0.768	0.641	1merB	0.760	0.908
50362799	BDBM50196577	2psgA	0.499	0.698	3skfA	0.482	0.717
50616799	BDBM50334287	2z5yA	0.729	0.929	2bk5B	0.579	0.944
50066799	BDBM50041933	8dfrA	0.747	0.973	1kmvA	0.700	0.958
50785799	BDBM50064997	4xp9A	0.571	0.573	4xp4A	0.724	0.853
50850799	BDBM50211111	4nqaH	0.334	0.451	1xj7A	0.913	0.408
00187799	BDBM86478	5svkB	0.992	0.607	5svrA	1.000	0.703
50651799	BDBM50336806	4n8eB	0.999	0.925	3o9vD	0.543	0.946
50327799	BDBM50080469	3rx4A	0.854	0.981	3cotB	0.417	0.973
50764799	BDBM50044392	4n6hA	0.367	0.430	4zudA	0.675	0.666
50790799	BDBM13279	4bxwB	0.386	0.701	3vfeA	0.865	0.456
50060799	BDBM50038740	4bdtA	1.000	0.802	4ey6A	0.467	0.854
51094799	BDBM50448873	5jfoD	1.000	0.941	4codB	0.865	0.982
00074799	BDBM50115621	4m3kA	0.451	0.866	5eecA	0.769	0.900
50337799	BDBM50182392	2o2yC	0.997	0.508	2o2yC	0.536	0.674
50547799	BDBM50305703	2ewaA	1.000	0.856	3kf7A	0.474	0.916
50795799	BDBM50020217	3pblA	0.791	0.585	5tvnA	0.500	0.705
50230799	BDBM50127146	2w3wA	1.000	0.991	2fziA	0.656	0.821
00044799	BDBM24711	4ixpA	0.280	0.751	3cohB	0.741	0.664
50892799	BDBM7533	1kobB	0.338	0.615	3ddpA	0.812	0.567
50399799	BDBM50221982	2ecfA	0.343	0.574	1orwA	0.640	0.717
50158799	BDBM50088931	1tgsA	0.756	0.919	2viwA	0.525	0.856
50432799	BDBM50094895	5fqdF	1.000	0.736	5lvlA	0.750	0.696
50613799	BDBM50333090	4qa0A	0.281	0.798	4lxzA	0.576	0.890
50817799	BDBM50126860	2ksbA	0.254	0.426	2z73A	0.625	0.762
50221799	BDBM50122474	1tgsA	0.756	0.919	2vh6A	0.438	0.840
50999799	BDBM50409929	3e00B	0.375	0.616	1rdtA	0.900	0.419
50736799	BDBM50118942	4n8eB	0.999	0.925	1n1mA	0.588	0.944
50741799	BDBM50148712	2lgcA	0.994	0.872	3qudA	0.808	0.919
00153799	BDBM81435	1blxA	0.703	0.835	4bckA	0.710	0.797
50955799	BDBM50392224	4ijuB	0.961	0.762	4bb6B	0.750	0.866
00217799	BDBM100588	2h96A	0.994	0.811	4fv5A	0.537	0.731
50213799	BDBM50118315	4xp9A	0.571	0.573	4mmeA	0.760	0.719
00002799	BDBM2294	3kleG	0.982	0.749	1klmA	0.818	0.836
50030799	BDBM50024223	1v9iA	0.796	0.984	3s74A	0.706	0.973
00299799	BDBM157517	2b9iA	0.532	0.868	5ke0A	0.526	0.880
50941799	BDBM50386197	3e00B	1.000	0.611	3lmpA	0.947	0.515
50926799	BDBM50380095	8dfrA	0.747	0.973	3s3vA	0.680	0.967
50480799	BDBM50288967	2z5yA	0.998	1.000	2c65A	0.452	0.940
00024799	BDBM13805	2ecfA	0.343	0.574	5llsB	0.697	0.715
50388799	BDBM50161470	4qa0A	0.997	1.000	4cqfB	0.826	0.921
50382799	BDBM50210661	2ecfA	0.352	0.604	1x70A	0.862	0.747
00066799	BDBM31095	4w8eA	0.993	0.705	4ks8A	0.649	0.608
50511799	BDBM50295584	4bxwB	0.560	0.652	2vvvA	0.882	0.464
00215799	BDBM99454	4ijuB	0.961	0.762	4nz9B	0.529	0.709
50754799	BDBM50368037	5te8B	0.402	0.650	2nnjA	0.657	0.741
50145799	BDBM50229625	2f27B	0.472	0.883	1vcuB	0.655	0.846
50692799	BDBM5655	2h96A	0.930	0.654	3blrA	0.931	0.562
50209799	BDBM50115910	5edmA	0.340	0.644	1gjaB	0.905	0.514
00366799	BDBM50081643	3zkqA	1.000	0.658	4wy1A	0.826	0.706
00001799	BDBM1610	1mu2A	0.610	0.721	3v81C	0.833	0.736
50821799	BDBM50150857	4n8eB	0.882	0.860	2dcmA	0.444	0.777
50671799	BDBM25617	2bujA	0.972	0.863	4fk3A	0.758	0.711
50452799	BDBM50249516	2ecfA	0.343	0.574	3f8sB	0.862	0.715
00000799	BDBM758	3u7sB	0.808	0.660	1bdlA	0.744	0.918
50113799	BDBM50117492	3ddqD	0.668	0.628	2cciD	0.693	0.548
50282799	BDBM50153794	1ft1B	0.964	0.819	1ni1B	0.500	0.908
50253799	BDBM50138413	4qa0A	0.997	1.000	5efkA	0.433	0.817
50048799	BDBM50032160	3o9mB	1.000	0.858	4b0oA	0.464	0.867
50208799	BDBM50115443	4fw7D	0.997	0.938	4is9B	0.783	0.905
00001799	BDBM1610	3kleG	0.987	0.786	3v81C	0.833	0.915
50023799	BDBM50016651	3rx4A	1.000	0.991	2pdkA	0.406	0.995
51073799	BDBM50439061	4fdhE	1.000	0.693	2bdmA	0.630	0.701
50031799	BDBM50023870	2z5yA	0.731	0.927	5mrlA	0.625	0.952
50025799	BDBM50148373	4xp9A	0.560	0.570	4mmdB	0.913	0.722
00059799	BDBM33399	8dfrA	0.758	0.953	3k47A	0.880	0.968
50055799	BDBM50036094	5a0cB	1.000	0.918	1eatA	0.619	0.774
50869799	BDBM50377663	3qkvA	0.996	0.935	4do3B	0.406	0.936
00199799	BDBM91978	2b9iA	0.532	0.868	4fv6A	0.839	0.863
50052799	BDBM25878	4cofA	0.444	0.521	2yoeB	0.667	0.558
50354799	BDBM50191926	1v0bA	0.613	0.768	4iq6B	0.750	0.819
00338799	BDBM188944	2nruB	1.000	0.655	4yp8A	0.821	0.612
00032799	BDBM18332	4aucA	0.386	0.777	2v0zA	0.925	0.785
00200799	BDBM92561	4kq8A	1.000	0.800	4kq8A	0.484	0.895
00020799	BDBM11643	2ecfA	0.343	0.574	3bjmA	0.556	0.713
50701799	BDBM50357327	1y57A	0.600	0.788	3t9tA	0.939	0.474
00056799	BDBM31556	4gcjA	1.000	0.845	2wipC	0.742	0.852
50401799	BDBM50223270	5ix0A	1.000	0.830	4lxzA	0.625	0.747
50045799	BDBM50050122	4xp9A	0.571	0.573	4xpaA	0.450	0.851
50724799	BDBM50366386	5f9eA	0.462	0.508	3krxA	0.881	0.513
51045799	BDBM50426739	4deeA	0.996	0.810	3dneA	0.737	0.628
00315799	BDBM171815	4lc7A	0.990	0.732	4j17A	0.758	0.746
00031799	BDBM17742	1y57A	0.607	0.832	2ofuA	0.863	0.516
50424799	BDBM50124906	1tgsA	0.756	0.919	1tnkA	0.526	0.878
50870799	BDBM50251184	1qonA	0.420	0.670	1u65A	0.531	0.809
50566799	BDBM50314214	2c0yA	0.997	0.836	3kwnA	0.780	0.651
50945799	BDBM50387995	2z5yA	0.998	1.000	2bk5B	0.450	0.932
00324799	BDBM178524	2o22A	0.915	0.531	4manA	0.628	0.542
50744799	BDBM50367199	4xp9A	0.571	0.573	4mm5A	0.857	0.713
50646799	BDBM50347134	3ivcA	0.993	0.903	3imeB	0.417	0.872
51053799	BDBM50429786	1qonA	0.420	0.670	2j3qA	0.600	0.810
50675799	BDBM25045	5de2A	0.996	0.823	3qcxA	0.515	0.716
51036799	BDBM50423759	1v0bA	0.613	0.768	1pxpA	0.808	0.914
00251799	BDBM122987	3t3cB	0.788	0.680	2q3kA	0.660	0.901
50605799	BDBM50320737	3e00B	0.332	0.587	3x31A	0.711	0.492
50684799	BDBM25628	3lm0A	0.978	0.711	5d9lA	0.571	0.608
00038799	BDBM21411	1o0lA	0.486	0.573	2o22A	0.765	0.533
00027799	BDBM15191	4ejnA	0.880	0.705	2jdtA	0.964	0.541
50246799	BDBM50135379	1ft1B	0.966	0.809	1ni1B	0.838	0.907
00317799	BDBM172788	5ix0A	0.935	0.829	3maxB	0.710	0.751
50092799	BDBM50055681	5f9eA	0.462	0.508	3krxA	0.860	0.513
50094799	BDBM50013578	3mi9A	1.000	0.781	3qqhA	0.514	0.685
50578799	BDBM50319138	4n6hA	0.328	0.426	4py0A	0.581	0.721
50964799	BDBM50395610	4kq8A	1.000	0.800	4kq8A	0.452	0.895
50591799	BDBM50324692	1y57A	0.779	0.785	2j5fA	0.846	0.478
50438799	BDBM50172756	5mrlA	0.735	1.000	5mrlA	0.769	0.947
50111799	BDBM50065190	4g1eB	0.972	0.539	1l5gB	0.560	0.664
00127799	BDBM68888	1i09A	1.000	0.885	4eh6A	0.684	0.622
00013799	BDBM8132	4gcjA	1.000	0.845	3ej1C	0.667	0.852
50136799	BDBM50078312	7stdC	1.000	0.999	2stdA	0.739	0.916
50937799	BDBM50384890	1qonA	0.420	0.670	5eihA	0.548	0.817
00026799	BDBM14683	1y57A	1.000	0.896	1o4rA	0.550	0.930
51030799	BDBM50366997	3tsbA	0.574	0.692	1zfjA	0.676	0.912
51039799	BDBM50424260	1unlB	0.997	0.874	1unlA	0.594	0.974
51071799	BDBM50437991	2cgaB	0.832	0.819	1lpkB	0.444	0.792
50069799	BDBM50055706	5ea2B	1.000	0.766	2f1oC	0.714	0.986
50053799	BDBM50066494	5ecxB	0.682	0.956	1mvsA	0.700	0.896
50875799	BDBM50131090	5k2aA	0.346	0.416	5tvnA	0.562	0.648
51085799	BDBM50444292	3o9mB	0.904	0.899	5eihA	0.531	0.902
51040799	BDBM50424729	1o0lA	0.534	0.536	4zbiF	0.867	0.506
50652799	BDBM50349850	1v9iA	0.796	0.984	3m40A	0.593	0.974
50034799	BDBM50023065	2psgA	0.408	0.703	1fq7A	0.655	0.765
50635799	BDBM50342169	1z11A	0.289	0.689	3uasA	0.429	0.878
50017799	BDBM50012240	3tmsA	0.996	1.000	1an5B	0.458	0.982
50550799	BDBM50307182	8dfrA	0.758	0.953	3qlyA	0.421	0.873
50914799	BDBM50321625	2c0yA	0.997	0.836	3mpeA	0.840	0.652
50848799	BDBM50216558	4bxwB	0.560	0.652	2p95A	0.824	0.464
00019799	BDBM11412	1v9iA	0.796	0.984	1i8zA	0.647	0.975
50767799	BDBM50041672	3tq8A	0.373	0.860	4m6lA	0.455	0.906
50838799	BDBM50266025	5c1mA	0.708	0.444	4rwdB	0.582	0.695
00337799	BDBM188141	4fl2A	1.000	0.753	4rj4A	0.432	0.836
00339799	BDBM189688	1o0lA	0.486	0.573	4manA	0.671	0.518
50798799	BDBM50094793	5i6zA	0.534	0.558	4m48A	0.483	0.857
50917799	BDBM50326395	4n8eB	0.999	0.925	2ajdC	0.429	0.943
50013799	BDBM50088820	3s4xA	0.994	0.914	1kvlA	0.472	0.920
50383799	BDBM50106875	4f56B	0.989	0.828	4fvtA	0.558	0.697
50697799	BDBM50355528	4aucA	0.386	0.777	3k1wB	0.595	0.781
50072799	BDBM50021452	5k2aA	0.898	0.424	3reyA	0.657	0.690
50852799	BDBM50232510	4n8eB	0.999	0.925	1x70A	0.800	0.948
50774799	BDBM50036491	8dfrA	0.758	0.953	3k47A	0.769	0.968
50717799	BDBM50364181	4n8eB	0.999	0.925	2rguA	0.674	0.947
00079799	BDBM42800	2h96A	0.930	0.654	4eh6A	0.542	0.654
50089799	BDBM50010308	3tlxB	0.421	0.686	1zinA	0.909	0.855
00011799	BDBM2677	4lc7A	0.990	0.732	4bfdA	0.677	0.735
00267799	BDBM134292	4lc7A	0.990	0.732	5clmA	0.920	0.740
50929799	BDBM50381321	1czmA	1.000	0.965	5sz3A	0.625	0.950
50168799	BDBM50329537	4lc7A	0.990	0.732	3oozA	0.818	0.730
50004799	BDBM50002983	2psgA	0.475	0.789	1e81A	0.649	0.733
50205799	BDBM50113713	1v0bA	0.613	0.768	2a4lA	0.800	0.897
00303799	BDBM160595	4xp9A	0.560	0.570	4mmeA	0.485	0.722
00030799	BDBM17079	2lgcA	0.994	0.872	5buiA	0.462	0.830
00060799	BDBM34076	5gpbA	0.999	0.955	3g2nA	0.452	0.958
50409799	BDBM50265202	4n8eB	0.999	0.925	3bjmA	0.625	0.948
50297799	BDBM50063502	4xp9A	0.571	0.574	4xp9A	0.429	0.861
50881799	BDBM50258731	5e5uC	0.364	0.626	3po6A	0.692	0.700
50509799	BDBM50294759	4z2lA	1.000	0.922	1w9vB	0.941	0.661
00021799	BDBM12100	4gcjA	1.000	0.845	1vywA	0.625	0.872
50014799	BDBM50009879	2psgA	0.475	0.789	1fq5A	0.706	0.797
00333799	BDBM185119	5ageA	1.000	0.989	4a30A	0.643	0.973
50691799	BDBM5655	4wb7B	0.968	0.878	5auvA	0.655	0.698
50418799	BDBM50243128	2ecfA	0.343	0.574	1n1mA	0.667	0.714
50054799	BDBM26140	3s4xA	0.698	0.902	3ixbA	0.615	0.939
51033799	BDBM50422674	3annA	0.997	0.936	3auaA	0.857	0.935
50011799	BDBM50451015	1blxA	0.703	0.835	3blrA	0.862	0.769
50787799	BDBM50369417	3pymA	0.651	0.795	1i32D	0.568	0.966
00347799	BDBM195182	4lc7A	0.988	0.848	4djuB	0.667	0.829
00015799	BDBM9265	3t3cB	0.747	0.559	4rvxB	0.566	0.896
51027799	BDBM50420553	1jwhA	1.000	0.837	5b0xA	0.667	0.829
50140799	BDBM50204705	2ydiA	1.000	0.641	2e9oA	0.818	0.556
00327799	BDBM180974	2b9iA	0.532	0.868	4o6eA	0.553	0.860
00231799	BDBM110896	4k18A	1.000	0.863	4n70A	0.512	0.674
00034799	BDBM19505	3pbhA	1.000	0.971	2fraA	0.889	0.588
50421799	BDBM50251641	2ecfA	0.343	0.574	2i03B	0.618	0.714
50146799	BDBM50231688	4lc7A	0.990	0.732	2vieA	1.000	0.737
00356799	BDBM200731	2h9lA	1.000	1.000	4gm9A	0.531	0.974
00007799	BDBM4972	4cpzH	0.931	0.918	1a4qB	0.824	0.837
50287799	BDBM50056476	4nqaH	0.343	0.545	2vv2A	0.700	0.482
50064799	BDBM50135836	4pvyA	1.000	0.680	4p0vA	1.000	0.819
50840799	BDBM50199043	3gnwB	0.865	0.433	3golB	0.487	0.979
50174799	BDBM50348255	1v0bA	0.613	0.768	3s2pA	0.731	0.887
50047799	BDBM50031482	2jg0A	0.374	0.733	2jjbB	0.474	0.853
50274799	BDBM50149620	4qreA	1.000	0.518	5k0sC	0.690	0.716
50751799	BDBM50367763	2psgA	0.408	0.703	2er9A	0.586	0.707
00225799	BDBM106917	4k18A	1.000	0.863	5dwrA	0.857	0.672
50143799	BDBM50081960	2a14A	0.391	0.814	2g70B	0.875	0.853
50841799	BDBM50201872	3g5pD	0.989	0.729	5jf6A	0.632	0.604
50113799	BDBM50117492	3ddqD	0.966	0.740	2cciD	0.693	0.592
50079799	BDBM50442508	1czmA	1.000	0.965	5fltA	0.481	0.952
00128799	BDBM69731	1i09A	1.000	0.885	3ngaB	0.645	0.635
50810799	BDBM50292098	3ml5A	0.366	0.664	5ekmA	0.447	0.797
50656799	BDBM50351569	2vlcB	0.582	0.719	3px8A	1.000	0.435
50650799	BDBM50348913	2ewaA	1.000	0.856	3s4qA	0.806	0.874
50346799	BDBM50187268	2ecfA	0.343	0.574	3w2tB	0.875	0.714
00214799	BDBM98579	1tgsA	0.738	0.867	1vjaA	0.838	0.855
00264799	BDBM132271	1blxA	0.703	0.835	4tthB	0.806	0.735
50424799	BDBM50124906	1tgsA	0.747	0.894	1tnkA	0.526	0.878
50932799	BDBM50382708	1czmA	1.000	0.965	4q90A	0.429	0.951
50306799	BDBM50166243	2i6aD	0.994	0.957	1bx4A	0.667	0.903
50622799	BDBM50336656	4nqaH	0.406	0.489	3p89A	0.875	0.426
50345799	BDBM50186711	5cz8Y	0.251	0.747	5fghN	0.558	0.897
50248799	BDBM50136047	5tftA	0.994	0.770	5e0eA	0.526	0.870
50216799	BDBM50386494	4lc7A	0.990	0.732	4d85A	0.805	0.740
00063799	BDBM35980	3t3cB	0.747	0.559	3i6oB	0.935	0.896
50424799	BDBM50124906	1tgsA	0.729	0.703	1tnkA	0.526	0.716
50290799	BDBM50091698	5te8B	0.263	0.690	2ve3A	0.815	0.770
50642799	BDBM50345224	1v9iA	0.796	0.984	3oy0A	1.000	0.974
00016799	BDBM10104	4gcjA	1.000	0.845	1r78A	0.697	0.894
50220799	BDBM50398773	4lc7A	0.990	0.732	4ybiB	0.548	0.756
50165799	BDBM50308060	1k9aB	0.540	0.713	1r0pA	0.943	0.482
50657799	BDBM50352024	3n8kM	1.000	0.752	2y71A	0.852	0.926
50036799	BDBM50037137	5c1mA	0.708	0.444	4n6hA	0.618	0.702
50081799	BDBM50004094	4n8eB	0.999	0.925	3hacA	0.500	0.948
50532799	BDBM50299459	5mrlA	0.735	1.000	2v60A	0.833	0.947
50377799	BDBM50103616	4nqaH	0.343	0.545	1xv9B	0.852	0.514
50038799	BDBM50041376	4kq8A	1.000	0.800	4kq8A	0.913	0.895
50874799	BDBM50243573	5dgyD	0.364	0.459	4x1hA	0.441	0.792
50872063	BDBM50240408	4j05B	0.302	0.470	4u4wB	0.583	0.583
50392063	BDBM50216920	4ijuB	0.961	0.762	3ey4A	0.818	0.875
50095063	BDBM50299299	1czmA	1.000	0.965	2hd6A	0.519	0.948
50215063	BDBM50379584	2ydiA	1.000	0.641	2yerA	0.800	0.541
51072063	BDBM50438165	4l02A	0.994	0.775	4l02A	0.906	0.937
00302063	BDBM159323	4xp9A	0.560	0.570	4m48A	0.452	0.851
50162063	BDBM50317065	4lc7A	0.990	0.732	3lnkB	0.978	0.755
50120063	BDBM50108767	1pl8D	0.997	0.991	1pl6D	0.483	0.972
50592063	BDBM50324784	4bxwB	0.560	0.652	2xbxA	0.921	0.466
00229063	BDBM109086	3uo9A	0.995	0.523	5jyoD	1.000	0.457
51082063	BDBM50442698	4k18A	1.000	0.863	4mbiA	1.000	0.673
50323063	BDBM50174845	4xp9A	0.560	0.570	4xp5A	0.577	0.852
00355063	BDBM199495	2b9iA	0.532	0.868	5ke0A	0.571	0.880
50564063	BDBM50312930	4ejnA	1.000	0.706	3l9lC	0.818	0.540
51046063	BDBM50426848	4eb4B	0.920	0.913	2a9wD	0.483	0.799
50813063	BDBM50130364	3e34A	0.947	0.679	1mzcA	0.917	0.815
51061063	BDBM50432904	3qkvA	0.996	0.935	4do3B	0.419	0.936
50737063	BDBM10633	1v0bA	0.613	0.768	2a4lA	0.889	0.897
50220063	BDBM50397709	4lc7A	0.990	0.732	4dusA	0.897	0.721
50061063	BDBM50038971	1v9iA	0.796	0.984	1g46A	0.833	0.975
50935063	BDBM50383717	4f9bA	1.000	0.527	4anmA	1.000	0.482
00348063	BDBM113357	4lc7A	0.988	0.848	4djuB	0.667	0.829
50944063	BDBM50387147	4ww8C	1.000	0.696	3n4bA	0.552	0.685
50617063	BDBM50334381	4xp9A	0.560	0.570	4mm5A	0.484	0.715
50825063	BDBM50160771	3cd5B	0.998	0.426	3bglA	0.738	0.472
50961063	BDBM50394236	2ecfA	0.343	0.574	4lkoB	0.581	0.715
00013063	BDBM7748	1v0bA	0.613	0.768	4fksA	0.897	0.878
50150063	BDBM50079049	3ml5A	0.366	0.664	3mdzA	0.941	0.800
50807063	BDBM50368125	5svkB	0.992	0.607	4dw1A	0.812	0.686
50624063	BDBM50337097	3zczD	1.000	0.799	2xk1B	0.522	0.858
50910063	BDBM50312990	4tndA	0.294	0.777	1r0eB	1.000	0.739
50798063	BDBM50094437	1v9iA	0.796	0.984	3v5gA	0.519	0.973
51057063	BDBM50431107	3zgoB	0.994	0.806	4jt8A	0.821	0.646
00055063	BDBM30330	4nqaH	0.406	0.489	3p88A	0.850	0.436
50782063	BDBM50369312	3e34A	0.947	0.679	1qbqA	0.463	0.811
50507063	BDBM50293516	2ewaA	1.000	0.856	4hysA	0.567	0.839
50916063	BDBM25458	1z11A	0.300	0.693	3rukD	1.000	0.846
50970063	BDBM50397782	4ejnA	1.000	0.706	4ejnA	0.977	0.779
00028063	BDBM15335	1sojL	0.736	0.522	1so2A	0.703	0.494
50653063	BDBM50349923	3o9mB	1.000	0.858	1ut6A	0.559	0.858
50988063	BDBM50405043	8dfrA	1.000	1.000	3um8B	0.640	0.869
50627063	BDBM50338516	2ecfA	0.343	0.574	3qbjB	0.645	0.715
00316063	BDBM171655	2psgA	0.499	0.698	4j17A	0.788	0.712
50824063	BDBM50167343	1czmA	1.000	0.965	3mmfA	0.720	0.950
50320063	BDBM50173223	1su3B	0.557	0.765	1ztqC	0.897	0.557
00312063	BDBM168101	4nqaH	1.000	0.672	5i4vC	0.917	0.505
50736063	BDBM50114221	1czmA	1.000	0.965	4pxxA	0.634	0.951
00046063	BDBM25410	2o2yC	1.000	0.510	3nj8A	0.739	0.669
51094063	BDBM50447286	4bb9A	0.898	0.687	4mroA	0.879	0.892
50041063	BDBM50029791	5hk1C	1.000	0.543	5hk1C	0.424	0.868
00123063	BDBM34751	5aq9C	0.854	0.859	3m2jA	0.550	0.842
50998063	BDBM50409425	1kjvA	0.710	0.694	2h6pA	0.476	0.714
50365063	BDBM50198464	5ix0A	0.935	0.829	5ef8B	0.529	0.656
50813063	BDBM50130364	1tnzL	0.983	0.703	1mzcB	0.917	0.798
50244063	BDBM50133530	1tgsA	0.756	0.919	3c1kA	0.605	0.852
00009063	BDBM5643	4gcjA	1.000	0.845	1jvpA	0.583	0.920
00325063	BDBM178788	2o22A	0.915	0.531	4lxdA	0.634	0.562
00270063	BDBM136297	4n8eB	0.999	0.925	2p8sA	0.781	0.948
00002063	BDBM1873	3kleG	0.982	0.749	1dtqA	0.517	0.791
00035063	BDBM19558	1cs8A	0.994	0.977	4qh6A	0.629	0.607
50273063	BDBM50148667	2ewaA	1.000	0.856	1oz1A	0.548	0.920
50662063	BDBM50353685	1qonA	0.420	0.670	5eihA	0.429	0.817
00326063	BDBM179473	4ec0B	1.000	0.803	2vcxC	0.560	0.933
00027063	BDBM14769	4wziB	0.930	0.717	1mkdL	1.000	0.809
50271063	BDBM10989	5mrlA	0.735	1.000	2c76B	1.000	0.938
50696063	BDBM50355495	2qluA	0.997	0.524	1xbbA	0.921	0.459
50513063	BDBM50296214	4oczA	1.000	0.930	1vj5A	0.485	0.975
50337063	BDBM50181912	3e00B	0.672	0.700	2f4bA	0.786	0.598
50096063	BDBM50004681	5heiH	0.405	0.633	1oo6A	0.600	0.635
50534063	BDBM50299903	4amjB	0.789	0.446	4ldeA	0.788	0.561
00159063	BDBM50210256	4ww8C	1.000	0.696	3hkuA	0.913	0.684
50631063	BDBM50340446	4k26B	1.000	0.716	3qqpA	0.462	0.886
50301063	BDBM50163025	3emlA	0.444	0.485	2ydvA	0.559	0.823
50952063	BDBM50337278	1czmA	1.000	0.965	4e4aA	0.529	0.948
50484063	BDBM50290274	3e00B	1.000	0.611	3dzyB	0.613	0.684
00026063	BDBM14329	5edmA	0.340	0.644	1o2gB	0.962	0.517
50353063	BDBM50094199	5ix0A	0.935	0.829	5fcwA	0.483	0.728
50014063	BDBM50100861	3okfA	0.613	0.799	3w5sA	0.538	0.696
00163063	BDBM112777	5tvnA	0.313	0.431	3rzeA	0.864	0.524
50830063	BDBM50139371	1z11A	0.867	0.865	4hgiB	0.778	0.757
50102063	BDBM50060477	4bdtA	0.890	0.829	4bdsA	0.812	0.834
00245063	BDBM118369	4zjcA	0.922	0.439	4zj8A	0.477	0.761
00201063	BDBM92663	2z5yA	0.729	0.929	2v60A	0.667	0.953
50845063	BDBM50198354	1y57A	1.000	0.877	2zm1A	0.821	0.488
00014063	BDBM8273	1i09A	0.837	0.714	1q4lA	0.741	0.693
50225063	BDBM50432543	4lc7A	0.990	0.732	4jp9A	0.613	0.791
50739063	BDBM50135607	1v9iA	0.796	0.984	3ni5A	0.727	0.968
50516063	BDBM50297414	4oczA	1.000	0.930	3i28A	0.737	0.973
50990063	BDBM50406009	8dfrA	0.758	0.953	2fzjA	0.500	0.967
50614063	BDBM50333180	4n8eB	0.999	0.925	3o95B	0.676	0.948
50788063	BDBM50068553	3mdyD	1.000	0.827	1fkiB	0.438	0.977
50866063	BDBM50376005	1y57A	0.600	0.788	4rwlB	0.806	0.488
50712063	BDBM50361738	4ww8C	1.000	0.696	5fltA	0.538	0.687
50791063	BDBM50080677	3ml5A	0.366	0.664	2wegA	0.588	0.798
50409063	BDBM50231676	2psgA	0.499	0.698	2vj9A	0.818	0.699
00315063	BDBM171069	5tccF	1.000	0.981	5fckA	0.725	0.876
50907063	BDBM50304406	3pblA	0.791	0.585	3uzcA	0.556	0.648
00265063	BDBM132526	1blxA	0.703	0.835	4tthB	0.737	0.735
50991063	BDBM50003896	4eb4B	0.920	0.913	3k2hA	0.909	0.916
00367063	BDBM207680	5ix0A	0.633	0.802	2gh6B	0.609	0.744
00011063	BDBM6727	4gcjA	1.000	0.845	3pupA	0.677	0.818
50928063	BDBM50380521	4nz2B	0.981	0.844	2p85A	0.444	0.886
50188063	BDBM50103944	3e00B	0.669	0.567	3g8iA	0.743	0.533
00361063	BDBM203582	2nruB	1.000	0.655	4ztnB	0.757	0.601
50848063	BDBM50218937	5aq9C	0.867	0.889	1ny0A	0.480	0.895
50740063	BDBM50124165	1v9iA	0.796	0.984	3v5gA	0.550	0.973
00040063	BDBM22114	4nomA	0.551	0.716	4awbA	0.829	0.578
50367063	BDBM50098992	2ecfA	0.343	0.574	2bucB	0.750	0.715
51048063	BDBM50427676	4xo6B	0.867	0.979	4jq4B	0.512	0.969
00300063	BDBM157783	2b9iA	0.532	0.868	5ke0A	0.576	0.880
50655063	BDBM50350757	2xweB	0.902	0.905	3gxfD	1.000	0.923
50860063	BDBM50373704	3e00B	1.000	0.611	3vi8A	0.821	0.500
50158063	BDBM50305501	4nqaH	1.000	0.672	3kfcD	0.861	0.500
50278063	BDBM50050780	1v9iA	0.796	0.984	1ze8A	0.481	0.974
50954063	BDBM50391519	4y0hD	0.998	0.740	3gsbA	0.538	0.722
00000063	BDBM83	3mwsB	0.788	0.617	1merB	0.520	0.911
50461063	BDBM50269112	5l7dA	0.976	0.439	4qimA	0.941	0.443
50044063	BDBM50054162	3t3cB	0.768	0.641	1qbrB	0.839	0.916
50413063	BDBM50121337	3pblA	0.791	0.585	4ej4A	0.703	0.638
00309063	BDBM165546	1jwhA	1.000	0.837	3ngaB	0.543	0.830
50969063	BDBM50397456	1o0lA	0.486	0.573	3sp7A	0.709	0.531
51089063	BDBM50446004	4xo6B	0.867	0.979	4hmnA	0.792	0.934
50442063	BDBM50273703	5te8B	0.998	0.778	5a1rA	0.600	0.880
50241063	BDBM50132182	1v0bA	0.613	0.768	2exmA	0.737	0.930
50511063	BDBM50295379	4ijuB	0.961	0.762	3h6kC	0.730	0.878
50289063	BDBM50157275	1ft1B	0.964	0.819	1ni1B	0.523	0.908
51060063	BDBM50432533	2psgA	0.499	0.698	4jp9A	0.786	0.723
50535063	BDBM50300344	3qkvA	0.840	0.908	4do3B	0.500	0.936
50743063	BDBM50141789	1v9iA	0.796	0.984	4z1nA	0.588	0.975
50221063	BDBM50400198	2yd0A	0.369	0.717	4zx3A	0.500	0.762
00108063	BDBM56769	1a0jD	0.459	0.827	4abeA	0.579	0.744
00029063	BDBM16014	2h96A	0.994	0.811	2no3C	0.885	0.827
00333063	BDBM184707	5ageA	0.596	0.804	4a31A	0.645	0.907
00052063	BDBM28685	3e00B	0.672	0.700	3dy6B	0.853	0.562
50319063	BDBM50172773	4xp9A	0.560	0.570	4m48A	0.433	0.851
00269063	BDBM135554	4fw7D	0.997	0.938	3u1yB	0.622	0.979
50092063	BDBM50055299	3ux7H	0.475	0.524	1dcyA	0.625	0.821
50920063	BDBM50329198	4qfgA	0.320	0.549	3mygA	1.000	0.517
50946063	BDBM50388112	4n8eB	0.849	0.853	3vjkB	0.590	0.946
50109063	BDBM50021391	4gcjA	1.000	0.845	1q3wA	0.545	0.815
50782063	BDBM50369312	1tnzL	0.983	0.703	1n4sB	0.541	0.912
00044063	BDBM24257	3chsA	1.000	0.938	3chqA	1.000	0.985
50358063	BDBM50096127	1czmA	1.000	0.965	5cjlA	0.520	0.951
50370063	BDBM50201830	2i6aD	0.994	0.957	2i6bB	0.463	0.817
00226063	BDBM106903	4k18A	0.735	0.699	4n70A	0.941	0.829
00016063	BDBM9481	1z11A	0.300	0.693	1z10D	0.579	0.895
50020063	BDBM50128281	5f9eA	0.558	0.401	2vd5A	0.806	0.444
00032063	BDBM17831	3u7sB	0.818	0.576	2q54B	1.000	0.933
50214063	BDBM50323484	4lc7A	0.990	0.732	3n4lB	0.895	0.741
50467063	BDBM50282068	1w4rA	1.000	0.727	5fuvA	0.789	0.705
50419063	BDBM50243604	4n8eB	0.999	0.925	1n1mA	0.647	0.944
00056063	BDBM31168	4yjhA	0.836	0.922	3w4iC	0.667	0.972
00019063	BDBM11086	4n8eB	0.999	0.925	2g5tA	0.786	0.945
50630063	BDBM50339948	3o9mB	1.000	0.858	5bwcA	0.576	0.862
50361063	BDBM101618	4xbrA	0.962	0.653	2x4zA	1.000	0.473
51027063	BDBM50420295	4k18A	0.735	0.699	3jpvA	0.696	0.828
50045063	BDBM50055395	3ux7H	0.475	0.524	1dcyA	0.645	0.821
00356063	BDBM200112	1spjA	1.000	0.884	2a2xB	0.491	0.820
50015063	BDBM50010160	4g1eB	0.972	0.539	1l5gB	0.705	0.664
50142063	BDBM50081057	3s4xA	0.698	0.902	1ke0B	0.550	0.941
50331063	BDBM50178828	2h96A	0.930	0.654	2excA	0.844	0.688
00319063	BDBM173593	5g4hC	0.984	0.745	5g4hC	0.412	0.997
50468063	BDBM50282667	3t3cB	0.768	0.641	2fgvA	0.674	0.905
50230063	BDBM2579	4cfeC	0.443	0.430	4cfeA	1.000	0.404
50145063	BDBM50222277	4nreA	1.000	0.781	1jnqA	0.577	0.900
50352063	BDBM50093476	3rx4A	1.000	0.991	5jh2A	0.500	0.783
50022063	BDBM50133663	3e00B	1.000	0.611	3noaA	0.652	0.518
00001063	BDBM926	1hvcA	0.525	0.768	1a8gB	0.900	0.979
50723063	BDBM50280204	4y0hD	0.998	0.740	4atqF	0.667	0.792
50972063	BDBM50398698	1dvjA	0.986	0.863	1lp6B	0.955	0.897
50486063	BDBM1461	3t3cB	0.768	0.641	1hpoA	0.919	0.895
50037063	BDBM50407234	5k2aA	0.898	0.424	2ydvA	0.606	0.674
00324063	BDBM178111	5d6eA	1.000	0.893	5d6eA	0.471	0.772
50917063	BDBM27344	3i6uA	0.997	0.761	3zrlB	0.882	0.437
51054063	BDBM50429847	4bdtA	0.890	0.829	4bdsA	0.481	0.834
50434063	BDBM50276040	3tsrA	0.702	0.807	2g8rA	0.857	0.773
50077063	BDBM50005182	4bdtA	1.000	0.802	2w6cA	0.545	0.846
50043063	BDBM50006781	4xp9A	0.571	0.573	4xp5A	0.905	0.851
50152063	BDBM50085364	2rdlB	0.442	0.950	3e0nA	0.568	0.823
50726063	BDBM50289102	4bdtA	0.890	0.829	4bdsA	0.750	0.834
51083063	BDBM50443039	4bdtA	0.890	0.832	4b82A	0.895	0.860
51077063	BDBM50440425	2psgA	0.499	0.698	4lxaB	1.000	0.718
50943063	BDBM50386732	1czmA	1.000	0.965	5sz3A	0.548	0.950
50204063	BDBM50112531	1tgsA	0.756	0.919	1qboA	0.477	0.880
50632063	BDBM50340829	4ijuB	0.961	0.762	4ijwB	0.581	0.933
50980063	BDBM50401743	4xp9A	0.560	0.570	4mmeA	0.696	0.722
50757063	BDBM50010416	4aucA	0.386	0.777	1e80A	0.903	0.704
51010063	BDBM50413649	4fglD	0.996	0.840	3ox1A	0.520	0.977
50405063	BDBM50226084	4n8eB	0.999	0.925	2ripA	0.471	0.948
00111063	BDBM7491	1v0bA	0.613	0.768	1dm2A	0.947	0.867
51053063	BDBM50429524	4kq8A	1.000	0.800	3pm0A	0.483	0.751
50231063	BDBM50127312	1ft1B	0.964	0.819	1ni1B	0.625	0.908
00017063	BDBM10307	5jftA	0.631	0.900	3dehA	0.435	0.806
51042063	BDBM50425410	4bdtA	1.000	0.802	4m0eA	0.484	0.856
50506063	BDBM50293161	1i09A	1.000	0.885	3eidA	1.000	0.634
50287063	BDBM50056111	3o9mB	1.000	0.858	4w63A	0.842	0.864
50774063	BDBM50031271	3iarA	0.886	0.931	1addA	0.593	0.955
00053063	BDBM29168	2z5yA	0.998	1.000	2xaqA	0.538	0.713
00264063	BDBM131776	4k18A	0.735	0.699	5dwrA	0.784	0.827
00010063	BDBM6217	1y57A	1.000	0.877	2ityA	0.829	0.478
00362063	BDBM204433	2b9iA	0.532	0.868	4fv5A	0.585	0.859
50031063	BDBM50021959	4mllC	0.996	0.736	2xh9A	1.000	0.690
00047063	BDBM25918	4ww8C	1.000	0.696	3b4fA	0.821	0.682
50933063	BDBM50382798	2z5yA	0.729	0.929	2c76B	0.929	0.944
00328063	BDBM181141	5te8B	0.998	0.778	2j0dA	0.943	0.866
00062063	BDBM11835	4k18A	1.000	0.863	2c3iB	1.000	0.654
50610063	BDBM50331365	4ijuB	0.961	0.762	3oq1C	0.714	0.897
50812063	BDBM50098108	1v9iA	0.796	0.984	1ttmA	0.500	0.971
50657807	BDBM50352020	3n8kM	1.000	0.752	2y71A	0.686	0.926
50069807	BDBM50055704	5ea2B	1.000	0.766	2f1oC	0.806	0.986
50736807	BDBM50118951	3n0tB	1.000	0.847	3n0tC	0.643	0.908
50214807	BDBM50341285	5c1mA	0.708	0.444	4n6hA	0.526	0.702
51003807	BDBM50204493	3qkvA	0.996	0.935	2wj1A	0.760	0.934
50411807	BDBM50031467	4ouaB	0.639	0.558	1js8A	0.909	0.567
50562807	BDBM50312496	3e00B	1.000	0.611	3tkmA	0.659	0.516
50768807	BDBM50039118	8dfrA	0.747	0.973	1ohkA	0.683	0.965
50937807	BDBM50384893	3o9mB	0.904	0.899	5eihA	0.607	0.902
00354807	BDBM199384	5c1mA	0.708	0.444	5c1mA	0.460	0.776
50321807	BDBM50174086	2ewaA	1.000	0.856	1zyjA	0.710	0.897
50008807	BDBM50006122	4aucA	0.386	0.777	2g20B	0.649	0.782
00026807	BDBM14691	1y57A	1.000	0.896	1o45A	1.000	0.936
50625807	BDBM50337912	4xp9A	0.560	0.570	4mm5A	0.600	0.715
50628807	BDBM50299573	4ww8C	1.000	0.696	4zwxA	0.684	0.684
50754807	BDBM50368042	5te8B	0.402	0.650	2nnjA	0.667	0.741
50020807	BDBM50130958	5ecxB	0.682	0.956	2blbA	0.611	0.918
50389807	BDBM50109160	3e00B	0.669	0.567	3e00B	0.455	0.761
50717807	BDBM50364186	4n8eB	0.999	0.925	4a5sB	0.630	0.948
00338807	BDBM188952	2nruB	1.000	0.655	4yp8A	0.698	0.612
00223807	BDBM50199913	5c1mA	0.708	0.444	3zprA	0.571	0.606
50216807	BDBM50386500	4lc7A	0.990	0.732	4lxkB	0.872	0.746
00324807	BDBM178532	2o22A	0.915	0.531	4manA	0.653	0.542
00034807	BDBM19513	3pbhA	1.000	0.971	2fraA	0.595	0.588
50323807	BDBM50078769	2ksbA	0.254	0.426	4n6hA	0.500	0.708
51083807	BDBM50443447	1v0bA	0.613	0.768	4bcmC	0.912	0.857
50828807	BDBM50159250	2hi4A	1.000	0.856	1z10D	0.833	0.828
50845807	BDBM50212380	5i6zA	0.534	0.558	4xp5A	0.524	0.856
50327807	BDBM50080537	4jiiA	0.782	0.967	4qx4A	0.542	0.980
00278807	BDBM142678	3e7oB	0.985	0.745	4qp4B	0.481	0.716
50591807	BDBM50324695	1y57A	0.779	0.785	2j5fA	0.846	0.478
00008807	BDBM5520	4gcjA	1.000	0.845	1w8cA	0.708	0.931
50146807	BDBM50231679	4lc7A	0.990	0.732	2vj9A	0.946	0.733
50081807	BDBM50050396	8dfrA	0.758	0.953	1dr6A	0.414	0.991
50406807	BDBM50117757	4yjhA	0.836	0.922	4yjfB	0.421	0.974
51093807	BDBM50448435	5hz9H	1.000	1.000	5ce4A	1.000	0.971
00007807	BDBM4981	4qn5B	0.599	0.889	1iveA	0.875	0.817
51014807	BDBM50415622	2ewaA	1.000	0.856	2wajA	0.444	0.833
51027807	BDBM50420557	1jwhA	1.000	0.837	3axwA	0.636	0.826
50751807	BDBM50022008	2psgA	0.408	0.703	1gvuA	0.613	0.708
50479807	BDBM50288434	3t3cB	0.768	0.641	1merB	0.760	0.908
00366807	BDBM207628	5ix0A	0.633	0.802	4lxzA	0.517	0.857
50730807	BDBM50091473	4uqqC	0.825	0.480	4uqqA	0.667	0.689
50400807	BDBM16239	3rx4A	1.000	0.991	5liuA	0.778	0.936
00225807	BDBM106925	4k18A	1.000	0.863	5dwrA	0.970	0.672
00370807	BDBM50322535	5ia2A	1.000	0.683	4u0iA	1.000	0.848
50296807	BDBM5446	3e7oB	0.985	0.745	1di9A	0.677	0.723
00013807	BDBM8140	4gcjA	1.000	0.845	3ej1C	0.643	0.852
50689807	BDBM50322823	1y57A	1.000	0.877	4g5pA	0.943	0.481
00154807	BDBM81695	4bxwB	0.560	0.652	2pr3A	0.872	0.464
00017807	BDBM10640	4gcjA	1.000	0.845	1v0pA	0.657	0.879
50547807	BDBM50305711	2ewaA	1.000	0.856	4g6nA	0.536	0.832
00347807	BDBM195490	4lc7A	0.988	0.848	4djuB	0.833	0.829
50454807	BDBM50256975	5ix0A	0.935	0.829	3maxB	0.471	0.751
50714807	BDBM50362959	3e00B	0.672	0.700	3ty0A	0.596	0.605
50066807	BDBM50041930	8dfrA	0.758	0.953	2blbA	0.591	0.874
51049807	BDBM50206008	1v9iA	0.796	0.984	3vbdA	0.625	0.973
50324807	BDBM50079111	1qonA	0.420	0.670	1eveA	0.531	0.810
50464807	BDBM50280836	2bjiB	1.000	0.915	1imbA	0.526	0.971
50227807	BDBM50125589	2ewaA	1.000	0.856	4qp4B	0.552	0.844
50432807	BDBM50240382	5fqdF	1.000	0.736	5lvlA	0.750	0.696
51073807	BDBM50439068	4fdhE	1.000	0.693	4gqsA	0.467	0.771
00066807	BDBM31096	4w8eA	0.869	0.674	2gcdA	1.000	0.652
00029807	BDBM16460	3fx4A	0.942	0.964	3g5eA	0.688	0.938
50744807	BDBM50367201	5i6zA	0.534	0.558	4mmeA	0.556	0.745
51036807	BDBM50423761	1v0bA	0.613	0.768	2x1nC	0.778	0.856
50931807	BDBM50382261	1z68B	0.907	0.911	2dcmA	0.636	0.776
50844807	BDBM50177104	4xp9A	0.560	0.570	4xp5A	0.484	0.852
50270807	BDBM50147466	1i09A	1.000	0.885	3sd0B	0.605	0.804
00199807	BDBM92168	2b9iA	0.532	0.868	4fv6A	0.658	0.863
00002807	BDBM2302	3kleG	0.982	0.749	1klmA	0.730	0.836
50002807	BDBM50282563	5aq9C	0.867	0.889	3sh7B	0.632	0.829
00327807	BDBM50021732	2b9iA	0.532	0.868	4o6eA	0.667	0.860
00234807	BDBM113318	3vv7A	1.000	0.580	4djuB	0.741	0.715
50246807	BDBM50135383	1ft1B	0.966	0.809	1ni1B	0.838	0.907
51030807	BDBM50367005	3tsbA	0.574	0.692	1zfjA	0.647	0.912
50382807	BDBM50210650	2ecfA	0.343	0.574	2iivA	0.562	0.714
50276807	BDBM50394371	3hjuB	1.000	0.958	3jweB	0.474	0.897
00333807	BDBM185127	5ageA	1.000	0.989	2wsaA	0.857	0.973
00024807	BDBM13811	2f6fA	0.997	0.965	2cmaA	0.825	0.957
50399807	BDBM50221983	2ecfA	0.343	0.574	2qt9B	0.730	0.715
50213807	BDBM50118275	4xp9A	0.571	0.573	4mmeA	0.870	0.719
00127807	BDBM68893	1i09A	1.000	0.885	2qc6A	0.571	0.634
50994807	BDBM50408122	4eb4B	1.000	0.899	4eilA	0.673	0.944
51072807	BDBM50438585	4xo6B	0.867	0.979	4wdxA	0.870	0.914
00258807	BDBM50123963	5ix0A	0.935	0.829	1w22B	0.500	0.705
50799807	BDBM50085277	3chsA	1.000	0.938	3fh8A	0.913	0.985
50104807	BDBM50019329	5k0nD	0.805	0.776	5k05B	0.452	0.773
50089807	BDBM50010315	3tlxB	0.421	0.686	1zinA	0.789	0.855
50094807	BDBM50013586	3mi9A	1.000	0.781	3qqhA	0.545	0.685
50930807	BDBM50381849	3o9mB	0.904	0.899	5eihA	0.436	0.902
51038807	BDBM50398420	3tsbB	0.549	0.624	4mz1C	0.846	0.882
50274807	BDBM50149627	4qreA	1.000	0.518	4eg4B	0.793	0.682
00231807	BDBM110904	4k18A	1.000	0.863	4n70A	0.625	0.674
50785807	BDBM50064988	4xp9A	0.571	0.573	4xp4A	0.917	0.853
51094807	BDBM50448881	5jfoD	1.000	0.941	4codB	0.816	0.982
00079807	BDBM42807	2h96A	0.930	0.654	2zdtA	0.528	0.691
00025807	BDBM14218	2f6fA	0.997	0.965	2zmmA	0.500	0.960
00014807	BDBM8772	3oigA	0.582	0.726	4nz9B	0.472	0.960
50380807	BDBM50209531	4nz2B	0.981	0.844	4i8vA	0.447	0.866
50039807	BDBM50032662	4nqaG	1.000	0.492	3h0aA	0.857	0.444
50079807	BDBM50049222	3wccC	0.437	0.536	3leeD	0.893	0.745
50111807	BDBM50065188	4g1eB	0.972	0.539	1l5gB	0.520	0.664
00214807	BDBM50231520	1tgsA	0.738	0.867	1vjaA	1.000	0.855
51085807	BDBM50444289	1qonA	0.420	0.670	4w63A	0.512	0.809
50175807	BDBM50351032	2yd0A	0.369	0.717	2zxgA	0.467	0.749
50932807	BDBM50382715	1czmA	1.000	0.965	3mhoA	0.462	0.950
50005807	BDBM26126	5ardA	0.978	0.995	5arcA	0.526	0.998
00228807	BDBM108828	3uo9A	0.995	0.523	5jyoD	0.773	0.457
50354807	BDBM50191922	1v0bA	0.613	0.768	4iq6B	0.840	0.819
00144807	BDBM78884	2gmiA	0.678	0.718	5f6wA	0.440	0.884
50337807	BDBM50182396	2o2yC	0.997	0.508	2o2yC	0.536	0.674
00264807	BDBM132279	1blxA	0.703	0.835	4tthB	0.800	0.735
50012807	BDBM50008482	3rx4A	1.000	0.991	1frbA	0.676	0.980
50935807	BDBM50384088	2z5yA	0.729	0.929	1ojcA	0.423	0.952
50080807	BDBM50049691	5mrlA	0.735	1.000	3zyxA	0.464	0.947
50208807	BDBM50115452	4fw7D	0.997	0.938	4is9B	0.654	0.905
50004807	BDBM50002988	4aucA	0.386	0.777	1e81A	0.583	0.707
50910807	BDBM50314533	1czmA	1.000	0.965	4zwxA	0.542	0.947
50954807	BDBM50336491	5gliA	0.253	0.478	4ldoA	0.533	0.647
00001807	BDBM1618	3kleG	0.987	0.786	3v81C	0.680	0.915
50600807	BDBM50327481	4nz2B	0.981	0.844	4g48A	0.517	0.661
50848807	BDBM50216566	4bxwB	0.560	0.652	2p95A	0.875	0.464
50983807	BDBM50403330	3mdyD	1.000	0.827	1f40A	0.422	0.977
00356807	BDBM200739	2h9lA	1.000	1.000	4gm9A	0.540	0.974
00346807	BDBM60880	3ozfB	1.000	0.964	3ozfB	0.455	0.982
50359807	BDBM50096436	4xnwB	0.328	0.511	4xnvA	0.600	0.836
00339807	BDBM189696	1o0lA	0.486	0.573	4manA	0.760	0.518
50465807	BDBM50281434	5hk1C	1.000	0.543	5hk1C	0.467	0.868
00215807	BDBM99461	4ijuB	0.961	0.762	4nz9B	0.562	0.709
50055807	BDBM50036102	5a0cB	1.000	0.918	1eatA	0.750	0.774
50741807	BDBM50148708	3e7oB	0.985	0.745	3qudA	0.700	0.716
00021807	BDBM12100	1unlB	0.997	0.874	1vywA	0.625	0.931
50231807	BDBM50023462	4kq8A	1.000	0.800	3kw4A	0.538	0.789
50246807	BDBM50135383	1tnzL	0.983	0.703	1ni1B	0.838	0.791
50558807	BDBM50310787	1ek2B	0.919	0.823	5alpA	0.741	0.954
50346807	BDBM50187299	4n8eB	0.999	0.925	3w2tB	0.913	0.948
50420807	BDBM50123455	1y57A	0.607	0.832	5bq0A	0.939	0.485
00020807	BDBM11651	4n8eB	0.999	0.925	2hhaB	0.815	0.946
00267807	BDBM134300	4lc7A	0.990	0.732	5clmA	0.778	0.740
50831807	BDBM50370656	1i5rA	1.000	0.886	1fduB	0.645	0.821
50480807	BDBM50288980	2z5yA	0.998	1.000	2c67A	0.455	0.940
50996807	BDBM50408932	4nz2B	0.981	0.844	1og5B	0.880	0.936
50064807	BDBM50135830	4pvyA	1.000	0.680	4rxeB	0.750	0.772
50975807	BDBM50400157	4k26B	1.000	0.716	4yyzA	0.514	0.871
50642807	BDBM50345209	3ml5A	0.992	0.962	3oyqA	0.696	0.956
50964807	BDBM50000306	5te8B	0.402	0.650	3g5nC	0.611	0.685
00278807	BDBM142678	2h96A	0.994	0.811	4qp4B	0.481	0.725
50767807	BDBM50041673	3tq8A	0.373	0.860	4m6lA	0.800	0.906
00016807	BDBM10112	4gcjA	1.000	0.845	1r78A	0.636	0.894
50856807	BDBM50372459	4qa0A	0.997	1.000	4cqfB	0.900	0.921
50155807	BDBM50019059	5d6lA	0.895	0.636	4ldoA	0.929	0.658
00001807	BDBM1618	1mu2A	0.610	0.721	3v81C	0.680	0.736
50764807	BDBM50044401	4n6hA	0.367	0.430	4yayA	0.650	0.687
00030807	BDBM17087	4bxwB	0.560	0.652	1mq5A	0.795	0.463
50917807	BDBM50326390	1z68B	1.000	0.875	2ajdC	0.429	0.929
50711807	BDBM50361618	1su3B	0.557	0.765	5bpaA	1.000	0.599
50992807	BDBM50407300	5hk1C	1.000	0.543	5hk1C	0.500	0.868
51040807	BDBM50424737	1o0lA	0.534	0.536	4zbiF	0.833	0.506
50946807	BDBM50388530	3e00B	0.332	0.587	3wt7A	1.000	0.493
00303807	BDBM160601	4xp9A	0.560	0.570	4mmeA	0.516	0.722
50955807	BDBM50392232	4ijuB	0.961	0.762	4hfrB	0.839	0.855
50374807	BDBM50205157	2ksbA	0.254	0.426	2y00B	0.594	0.673
50219807	BDBM50397241	4lc7A	0.990	0.732	3vv8A	0.926	0.708
00060807	BDBM34084	5gpbA	0.999	0.955	3g2nA	0.484	0.958
00028807	BDBM15853	4bxwB	0.560	0.652	2bq7B	0.903	0.465
50430807	BDBM50128527	3o9mB	0.904	0.899	1eveA	0.714	0.904
51039807	BDBM50424268	1unlB	0.997	0.874	4qp4B	0.600	0.871
50964807	BDBM50000306	4kq8A	1.000	0.800	4kq8A	0.583	0.895
00059807	BDBM33407	8dfrA	0.758	0.953	3k47A	0.880	0.968
50065807	BDBM50041316	4kq8A	1.000	0.800	1og5B	0.556	0.778
00185807	BDBM86203	4iarA	0.339	0.423	4zj8A	0.556	0.642
50341807	BDBM50184433	3pblA	0.791	0.585	2y02B	0.655	0.643
50629807	BDBM50339823	4ejnA	1.000	0.706	3qkkA	0.878	0.536
00027807	BDBM15199	4ejnA	0.880	0.705	2jdtA	0.900	0.541
50869807	BDBM50377669	3qkvA	0.996	0.935	4do3B	0.448	0.936
50656807	BDBM50351577	2vlcB	0.582	0.719	3px8A	0.875	0.435
50115807	BDBM50318070	4gcjA	1.000	0.845	2wipC	0.697	0.852
00317807	BDBM172792	5ix0A	0.935	0.829	4ly1A	0.583	0.760
50838807	BDBM50272081	5c1mA	0.708	0.444	4rwdB	0.564	0.695
50373807	BDBM50103009	2ewaA	1.000	0.856	1bmkA	0.462	0.933
00032807	BDBM18339	4aucA	0.386	0.777	2v0zA	0.795	0.785
50652807	BDBM50167330	1v9iA	0.796	0.984	3m2nA	0.581	0.974
50253807	BDBM50138418	4qa0A	0.997	1.000	4qa0A	0.818	0.964
50418807	BDBM50242931	2ecfA	0.343	0.574	1n1mA	0.667	0.714
50174807	BDBM50348235	1v0bA	0.613	0.768	3s2pA	0.917	0.887
50457807	BDBM50277623	3e7oB	0.985	0.745	3gi3A	1.000	0.709
50371807	BDBM50102672	1v0bA	0.613	0.768	1vyzA	0.412	0.885
50732807	BDBM50101372	3ml5A	0.366	0.664	3ryyA	0.571	0.797
00153807	BDBM81429	1ua2D	1.000	0.766	4bciA	0.893	0.743
50345807	BDBM50186693	5m2bY	0.672	0.691	5fghH	0.491	0.704
00044807	BDBM24723	4ixpA	0.280	0.751	2c3lA	0.615	0.642
50421807	BDBM50251492	4n8eB	0.999	0.925	2i03B	0.576	0.945
51076807	BDBM50440340	1z68B	1.000	0.875	5ismA	0.786	0.928
00334807	BDBM185614	1o0lA	0.534	0.536	4lxdA	0.625	0.550
00015807	BDBM9273	3t3cB	0.747	0.559	3s45A	0.919	0.906
00056807	BDBM31534	4deeA	0.996	0.810	2xchA	0.676	0.616
50245807	BDBM50429899	3d0nB	1.000	0.972	4hu1A	0.900	0.981
50388807	BDBM50214444	1jwhA	1.000	0.837	2pvnA	0.833	0.819
50649807	BDBM50348540	4tyhA	1.000	0.792	3m2wA	0.647	0.695
50472807	BDBM50284997	4n6hA	0.367	0.430	4yayA	0.535	0.687
50003807	BDBM50284784	3s4xA	0.989	0.905	4fh2A	0.750	0.507
00063807	BDBM35988	3t3cB	0.747	0.559	3i6oB	0.896	0.896
50790807	BDBM50080496	1tgsA	0.742	0.875	3vfeA	0.829	0.844
51017807	BDBM50416788	4btyA	1.000	0.793	4ev5D	0.636	0.764
00011807	BDBM7051	3u7sB	0.808	0.660	1qbsA	0.864	0.929
00038807	BDBM21419	1o0lA	0.486	0.573	2o2mA	0.870	0.514
50701807	BDBM50357335	1y57A	0.600	0.788	3t9tA	0.970	0.474
00299807	BDBM157525	2b9iA	0.532	0.868	5ke0A	0.844	0.880
50290807	BDBM50158416	3e00B	0.375	0.616	1xdkF	0.815	0.473
50532807	BDBM50299450	2z5yA	0.727	0.925	2v60A	0.769	0.951
50762807	BDBM50005148	5a0cB	1.000	0.918	1btwA	0.571	0.761
50840807	BDBM50370762	3gnwB	0.865	0.433	3golB	0.500	0.979
50011807	BDBM50088608	1blxA	0.703	0.835	3blrA	0.867	0.769
00201951	BDBM93132	5tftA	0.994	0.770	1z10D	0.455	0.858
51083951	BDBM50443495	4ixpA	0.280	0.751	3k5uA	0.543	0.689
50327951	BDBM50351506	3sztA	0.332	0.566	3sztA	0.875	0.924
50715951	BDBM50363456	2ewaA	1.000	0.856	3ttjA	0.906	0.801
00234951	BDBM113282	3vv7A	1.000	0.580	4djvB	0.667	0.715
00046951	BDBM25911	1z97A	0.984	0.983	3b4fA	0.958	0.957
50294951	BDBM50061609	4k18A	0.735	0.699	2objA	0.593	0.825
00056951	BDBM31657	2rgzB	0.557	0.632	3hokB	0.743	0.703
50109951	BDBM50064267	1d1tD	0.997	0.930	1u3tA	0.769	0.956
51086951	BDBM50444841	4jzxB	0.333	0.417	4dwbA	0.941	0.536
51054951	BDBM50430185	1z8gA	0.384	0.709	1gjaB	0.727	0.508
50336951	BDBM50181887	1o0lA	0.486	0.573	2o22A	0.800	0.533
50597951	BDBM50326260	4bdtA	1.000	0.802	3zv7A	0.520	0.854
50214951	BDBM50118900	3wekA	0.997	0.645	3v66A	0.667	0.789
50635951	BDBM50342221	2ewaA	1.000	0.856	3hvcA	0.429	0.895
00020951	BDBM11687	4bdtA	0.562	0.857	3zv7A	0.433	0.895
51001951	BDBM50410601	7pckA	0.939	0.951	4x6iA	0.677	0.650
00045951	BDBM25308	2q80D	1.000	0.660	2ewgA	1.000	0.850
50349951	BDBM50188929	4ejnA	0.875	0.693	2gu8A	0.758	0.541
50230951	BDBM50127222	3e00B	0.664	0.689	3tkmA	1.000	0.589
00016951	BDBM10234	1mu2A	0.610	0.721	3v81C	0.515	0.736
00200951	BDBM92607	1jwhA	1.000	0.837	1ydtA	1.000	0.620
00245951	BDBM119213	4ijuB	0.961	0.762	4hfrB	0.686	0.855
50038951	BDBM50013101	3rdpB	0.991	0.759	1qhiB	0.567	0.803
50941951	BDBM50386312	1gckB	0.249	0.727	3av7B	0.556	0.838
50037951	BDBM50025460	1ux1D	0.492	0.688	1mq0B	0.700	0.858
51056951	BDBM50431082	4yjhA	0.768	0.931	3w4kA	0.667	0.969
00027951	BDBM15263	2ydiA	1.000	0.641	2e9uA	0.657	0.555
50653951	BDBM50350327	4bdtA	1.000	0.802	2wlsA	0.619	0.858
50729951	BDBM50040485	4n6hA	0.914	0.406	4n6hA	0.615	0.843
50269951	BDBM50146967	3n0tB	1.000	0.847	3n0tC	0.429	0.908
50721951	BDBM50366037	3fe4B	1.000	0.724	5jq0A	0.889	0.746
00054951	BDBM30220	4tyhA	1.000	0.808	2pzyB	0.528	0.779
51020951	BDBM50310823	5e58C	0.789	0.688	1z11A	0.519	0.934
50790951	BDBM50080657	3ml5A	0.366	0.664	5ekhA	0.737	0.797
50031951	BDBM50017728	1v9iA	0.796	0.984	1cilA	0.900	0.970
00011951	BDBM7189	4gcjA	1.000	0.845	2bkzC	0.808	0.864
50545951	BDBM50304860	3kcfE	1.000	0.551	3kcfD	0.862	0.639
50858951	BDBM50373202	2h96A	0.994	0.811	2zduA	0.707	0.749
50071951	BDBM13337	3chsA	1.000	0.938	3ftzA	0.765	0.984
50218951	BDBM50121016	3chsA	1.000	0.938	3fh8A	0.808	0.985
50058951	BDBM50005569	4xp9A	0.571	0.573	4xp4A	0.880	0.853
50503951	BDBM50292354	3rx4A	0.867	0.977	1q13A	0.405	0.976
50943951	BDBM50387119	5dvxA	0.977	0.626	3n3jA	0.679	0.514
50195951	BDBM50108178	8dfrA	0.758	0.953	3f8yA	0.885	0.967
50558951	BDBM50310814	4oczA	1.000	0.930	5alpA	0.594	0.975
00030951	BDBM17151	1j1cB	0.997	0.874	2uzbC	0.846	0.647
00018951	BDBM11039	1v9iA	0.796	0.984	2qo8A	0.714	0.976
50438951	BDBM50133408	1czmA	1.000	0.965	5e2rA	1.000	0.960
50709951	BDBM50360808	2z5yA	0.729	0.929	2z5xA	0.480	0.981
50997951	BDBM50409314	1kjvA	0.710	0.694	3sjvF	0.698	0.704
50698951	BDBM50355968	4k18A	1.000	0.863	3t9iA	0.625	0.669
50002951	BDBM50450064	3e34A	0.947	0.679	1qbqA	0.449	0.811
50763951	BDBM50005882	2rdlB	0.442	0.950	1o3eA	0.591	0.813
50002951	BDBM50450064	1ft1B	0.966	0.809	1tn8B	0.522	0.915
50326951	BDBM50176605	3e00B	0.669	0.567	3vjhA	0.935	0.550
00299951	BDBM157670	2b9iA	0.532	0.868	5ke0A	0.867	0.880
50579951	BDBM50319627	1blxA	0.703	0.835	2xnbA	0.806	0.853
50168951	BDBM50330994	1i5rA	1.000	0.886	5l7tA	0.769	0.660
00293951	BDBM153113	4cthA	0.553	0.686	5jmyA	0.933	0.876
50925951	BDBM50379640	1ua2D	1.000	0.766	4a4lA	0.550	0.655
51057951	BDBM18862	2zvvB	0.652	0.926	3wgwB	0.750	0.927
00252951	BDBM123859	3zkqA	1.000	0.658	5f00A	0.581	0.689
00063951	BDBM36352	3my0N	0.593	0.475	4c02A	0.821	0.549
00263951	BDBM131772	4k18A	1.000	0.863	4n70A	0.765	0.674
50789951	BDBM10867	3ml5A	0.508	0.793	3l14A	0.882	0.829
50953951	BDBM50391470	4n8eB	0.999	0.925	5i7uA	0.650	0.948
00022951	BDBM12755	3h5cB	0.332	0.657	1x7aA	0.947	0.441
00360951	BDBM203491	2nruB	1.000	0.655	4ztnB	0.722	0.601
50255951	BDBM50037556	5hugA	0.879	0.791	3cl2A	0.826	0.813
00188951	BDBM50010196	4xp9A	0.571	0.573	4xp5A	0.905	0.851
50809951	BDBM50090508	1s70A	0.903	0.939	3h69A	0.438	0.854
50687951	BDBM26300	3soaA	0.883	0.639	4c2vB	1.000	0.487
00264951	BDBM132418	1blxA	0.703	0.835	4tthB	0.590	0.735
00267951	BDBM134440	4lc7A	0.990	0.732	5clmA	0.857	0.740
50131951	BDBM50075831	1pcaA	0.813	0.919	2rfhA	0.824	0.729
50475951	BDBM50286504	3t3cB	0.768	0.641	1odxA	0.778	0.903
50379951	BDBM50209092	4grpA	0.983	0.668	2oozA	0.500	0.983
00344951	BDBM192770	3bgaA	0.371	0.690	5ldrA	0.688	0.517
50080951	BDBM50049761	4kq8A	1.000	0.800	4egpB	0.600	0.652
50224951	BDBM50431360	1v0bA	0.613	0.768	4bciA	0.893	0.843
50550951	BDBM50307225	4fdhE	1.000	0.693	3g5nC	0.545	0.719
50350951	BDBM50189675	2f6fA	0.997	0.711	2vewA	0.646	0.664
00013951	BDBM8191	1i09A	1.000	0.885	4iq6B	0.625	0.777
50615951	BDBM50333946	2psgA	0.499	0.698	3ownA	1.000	0.739
00339951	BDBM189822	5a0cB	1.000	0.918	5a0cB	0.824	0.814
50851951	BDBM50211726	5a0cB	1.000	0.918	2cv3A	0.906	0.775
00028951	BDBM15976	2h96A	0.994	0.811	2gmxC	0.774	0.823
50097951	BDBM50015700	2ewaA	1.000	0.856	1zzlA	0.415	0.932
50423951	BDBM50247137	3qkvA	0.996	0.935	2wj1A	0.655	0.934
00218951	BDBM101534	4xbrA	0.962	0.653	2x4zA	0.816	0.473
00008951	BDBM5590	4gcjA	1.000	0.845	5lqfA	0.862	0.877
00003951	BDBM3040	4wb7B	0.963	0.864	2vd5A	0.903	0.804
50798951	BDBM50094801	1czmA	1.000	0.965	2hkkA	0.429	0.949
50599951	BDBM50327017	2ewaA	1.000	0.856	3mvlA	0.771	0.908
00171951	BDBM84983	2ewaA	1.000	0.856	4eh3A	0.792	0.926
00227951	BDBM50214744	4ha1B	0.398	0.876	4gqqA	0.611	0.583
00303951	BDBM160680	4lc7A	0.990	0.732	4djvB	0.684	0.759
50345951	BDBM50090462	4nz2B	0.981	0.844	1og5B	0.410	0.936
00347951	BDBM195334	4lc7A	0.988	0.848	4djwA	0.758	0.831
00338951	BDBM189093	2nruB	1.000	0.655	4yp8A	0.617	0.612
50950951	BDBM50390169	4n8eB	0.999	0.925	3eioA	0.743	0.945
50465951	BDBM50281505	5hk1C	1.000	0.543	5hk1C	0.438	0.868
50806951	BDBM50370141	5u1xA	0.474	0.616	5svqA	1.000	0.615
00012951	BDBM7641	1blxA	0.703	0.835	1pxoA	0.632	0.850
50466951	BDBM50281987	3fk1A	0.995	1.000	2o0zA	0.652	0.928
50961951	BDBM50241487	3rx4A	1.000	0.991	1q13A	0.436	0.976
50278951	BDBM50051035	5ix0A	0.935	0.829	5efjA	0.591	0.654
50797951	BDBM50094354	3ml5A	0.366	0.664	3ml5A	0.591	0.822
00179951	BDBM85575	4kq8A	1.000	0.800	3pm0A	0.630	0.751
50812951	BDBM50087024	3emlA	0.331	0.454	3uzcA	0.577	0.603
50674951	BDBM25628	4k18A	0.735	0.699	3t9iA	0.531	0.824
50151951	BDBM50085359	2cgaB	1.000	1.000	3e0nA	0.568	0.857
50060951	BDBM50038839	4jiiA	0.717	0.976	1pwlA	0.929	0.988
00366951	BDBM207750	5ix0A	0.935	0.829	4cqfB	0.531	0.714
50629951	BDBM50339878	3qkvA	0.996	0.935	3qj9A	0.941	0.944
50401951	BDBM50223400	4oczA	1.000	0.930	1zd4A	0.441	0.976
51089951	BDBM50446409	2p0mB	0.617	0.804	1jnqA	0.419	0.911
50159951	BDBM50310079	4he0A	0.779	0.857	3kbzA	0.900	0.888
50053951	BDBM50066640	1tgsA	1.000	0.960	1qb6A	0.966	0.883
50738951	BDBM50131468	1tgsA	0.756	0.919	1nt1A	0.868	0.853
50303951	BDBM50164716	1v0bA	0.613	0.768	3unkA	0.588	0.913
00324951	BDBM178676	2o22A	0.915	0.531	4lxdA	0.643	0.562
00044951	BDBM24846	4ejnA	1.000	0.706	3zo3A	0.720	0.537
00047951	BDBM26289	4deeA	0.996	0.810	4c2vB	0.674	0.608
50138951	BDBM7311	1v0bA	0.613	0.768	1q3wA	0.792	0.827
00034951	BDBM19520	1cs8A	0.994	0.977	3k24B	0.593	0.648
00315951	BDBM171542	2psgA	0.499	0.698	4j17A	0.774	0.712
50185951	BDBM19190	8dfrA	0.747	0.973	4kebA	0.484	0.976
50903951	BDBM7283	1i09A	1.000	0.885	1q3wA	0.792	0.805
00016951	BDBM10234	3kleG	0.987	0.786	3v81C	0.515	0.915
50167951	BDBM50328024	4lc7A	0.990	0.732	3ivhA	0.971	0.749
50389951	BDBM50215346	2ecfA	0.343	0.574	3hacA	0.677	0.714
50566951	BDBM50314231	2c0yA	0.997	0.836	3kwnA	0.627	0.651
50050951	BDBM50033544	4qjzA	1.000	0.964	1kmsA	0.786	0.835
50057951	BDBM50037161	4bdtA	0.890	0.829	5fkjD	0.579	0.861
50250951	BDBM50136863	3rx4A	0.867	0.977	4jq1B	0.412	0.958
00308951	BDBM165386	1jwhA	1.000	0.837	3pe2A	0.722	0.818
50074951	BDBM50022747	3chsA	1.000	0.938	3fufA	0.913	0.984
00029951	BDBM16574	3d0eB	0.885	0.897	2uzwA	0.844	0.881
50607951	BDBM50330381	5tftA	0.994	0.770	4wntB	0.429	0.905
50359951	BDBM50194904	3e7oB	0.985	0.745	2h96A	0.500	0.767
50514951	BDBM50296981	5te8B	0.998	0.778	3uasA	0.484	0.765
50185951	BDBM19190	4qjzA	1.000	0.964	4kebA	0.484	0.825
51085951	BDBM50444357	4yu2A	1.000	0.480	4mq1D	0.846	0.436
50540951	BDBM50302962	4n8eB	0.999	0.925	2iivA	0.600	0.948
51044951	BDBM50426480	4ijuB	0.961	0.762	3h6kC	0.692	0.878
51063951	BDBM50434183	1z68B	0.907	0.911	2dcmA	0.519	0.776
00225951	BDBM106930	2iwiB	1.000	0.779	5dwrA	0.941	0.810
50178951	BDBM50308060	2vd5A	1.000	0.555	4otgA	1.000	0.470
50056951	BDBM50006844	4aucA	0.386	0.777	2g20B	1.000	0.782
50926951	BDBM50380153	1czmA	1.000	0.965	3s9tA	0.917	0.951
50239951	BDBM50131744	3e00B	1.000	0.611	3vjhA	0.765	0.510
00025951	BDBM14330	1tgsA	1.000	0.960	2g5nA	0.905	0.883
50603951	BDBM50328768	2ewaA	1.000	0.856	1w82A	0.641	0.936
50421951	BDBM50251410	4bcdA	0.972	1.000	2i03B	0.600	0.724
50220951	BDBM50399327	1unlB	0.997	0.874	1gihA	0.808	0.849
00363951	BDBM205443	2wp2A	0.737	0.662	3zyuA	0.463	0.873
50476951	BDBM50286994	3t3cB	0.768	0.641	3vv7A	0.474	0.726
00061951	BDBM35011	4k18A	1.000	0.863	3jxwA	0.870	0.674
00170951	BDBM84812	2rgzB	0.557	0.632	3k4fB	0.636	0.716
50427951	BDBM50244756	5a0cB	1.000	0.918	1gj9B	0.483	0.767
50776951	BDBM50052418	1tgsA	1.000	0.960	1dojA	0.833	0.859
50780951	BDBM50058360	5a0cB	1.000	0.918	3hgpA	0.587	0.771
50277951	BDBM50151363	3kcfE	1.000	0.551	1vjyA	0.667	0.574
50748951	BDBM50024012	1ituB	0.818	0.747	1ituB	0.800	0.897
50033951	BDBM50022507	2psgA	0.995	1.000	2er9A	0.718	0.737
50425951	BDBM50125965	4bxwB	0.560	0.652	4zaeA	0.944	0.454
50927951	BDBM50380515	4nz2B	0.903	0.843	4kewB	0.708	0.767
50742951	BDBM50141795	1czmA	1.000	0.965	4z1nA	0.654	0.951
00122951	BDBM34608	5aq9C	0.864	0.893	4bd0A	0.444	0.861
50847951	BDBM50211003	4xp9A	0.560	0.570	4xp5A	0.696	0.852
50041951	BDBM50034577	1spjA	1.000	0.884	1h8iA	0.559	0.827
00128951	BDBM69870	1i09A	1.000	0.885	4qp4B	0.619	0.630
50706951	BDBM50214744	1qonA	0.420	0.670	5dtjA	0.533	0.810
50646951	BDBM50347184	3s4xA	0.989	0.905	1rgyA	0.433	0.938
51038951	BDBM50423916	5k2aA	0.445	0.468	5k2aA	0.412	0.907
50029951	BDBM50021503	5c1mA	0.708	0.444	4dklA	0.758	0.678
50873951	BDBM50272205	3wudA	0.492	0.977	5ewsN	0.611	0.916
00017951	BDBM10691	3o9mB	1.000	0.858	3zv7A	0.481	0.864
50546951	BDBM50022178	4fn4D	0.216	0.588	1g0oC	0.625	0.708
50231951	BDBM50023600	1v9iA	0.796	0.984	3t83A	0.435	0.973
51071951	BDBM50438103	4ijuB	0.961	0.762	4k26B	0.900	0.888
50735951	BDBM50114161	3ml5A	0.366	0.664	4pxxA	0.614	0.799
50046951	BDBM50030998	3eueA	0.803	0.740	3eufD	0.750	0.920
00021951	BDBM12164	1v9iA	0.796	0.984	4yxiA	0.625	0.974
50872951	BDBM50262603	8dfrA	0.747	0.973	5hvbA	0.846	0.964
50171951	BDBM50095692	5hk1C	0.904	0.546	5hk1C	0.500	0.898
50974951	BDBM50399729	1z68B	0.907	0.911	3muoA	0.667	0.667
50711951	BDBM50361643	4xx9A	0.993	0.573	3rwpA	0.821	0.494
50178951	BDBM50308060	2zv2A	0.719	0.593	4otgA	1.000	0.482
00000951	BDBM846	3mwsB	0.788	0.617	1ec2B	0.931	0.916
51073951	BDBM50439147	2q3dA	1.000	0.991	3zeiA	0.774	0.931
50470951	BDBM50284032	3t3cB	0.768	0.641	4phvB	0.562	0.908
00001951	BDBM1763	3kleG	0.982	0.749	1jlqA	0.810	0.822
50344951	BDBM50186210	5l2zA	1.000	0.658	2b7dB	0.821	0.541
00228951	BDBM108968	3uo9A	0.995	0.523	5jyoD	0.773	0.457
50473229	BDBM50285193	3pfqA	0.944	0.653	2vd5A	0.829	0.442
50166229	BDBM50092828	1qipD	1.000	0.775	1qinA	0.774	0.861
50754229	BDBM50010874	5i6zA	0.534	0.558	4mm7A	0.900	0.741
00010229	BDBM6283	4gcjA	1.000	0.845	4y46A	0.710	0.809
50726229	BDBM50289489	2i0uB	0.352	0.557	1aypE	0.650	0.785
00057229	BDBM31784	5t0lB	1.000	0.670	4kyaB	0.515	0.783
50143229	BDBM50081745	4pe5C	0.989	0.542	4tllA	0.516	0.718
50219229	BDBM50121223	2cmtA	0.634	0.972	1awsA	0.654	0.946
50416229	BDBM50122001	4yjhA	0.836	0.922	1c0iA	0.818	0.868
00027229	BDBM14829	2ydiA	1.000	0.641	2ywpA	0.690	0.554
50160229	BDBM50089888	2wk5A	1.000	0.931	1brwB	0.444	0.856
50339229	BDBM50183258	4f2pB	0.957	1.000	1y6rB	0.769	0.991
50059229	BDBM50406730	4kq8A	1.000	0.800	4kq8A	0.840	0.895
00253229	BDBM124143	4lc7A	0.990	0.732	4j0tA	0.931	0.749
51014229	BDBM50415330	2ksbA	0.254	0.426	3zprA	0.609	0.657
50565229	BDBM50313467	7pckA	1.000	0.969	3o0uA	0.621	0.650
50216229	BDBM50382029	4ixpA	0.280	0.751	3vapA	0.673	0.665
00251229	BDBM122503	7pckA	1.000	0.969	2yj8A	0.538	0.644
51084229	BDBM50443639	4gcjA	1.000	0.845	4azfA	0.697	0.824
50003229	BDBM50283602	3lppC	0.444	0.754	5dl0A	0.455	0.811
50281229	BDBM50052258	4qt0D	1.000	0.750	4qo8A	0.778	0.955
50600229	BDBM50327199	2ewaA	1.000	0.856	3nnvA	0.625	0.928
51050229	BDBM50428481	3slsB	0.990	0.744	2p55A	0.885	0.680
50938229	BDBM50384984	3e00B	1.000	0.611	3tkmA	0.750	0.516
50606229	BDBM50329762	1czmA	1.000	0.965	3m2nA	0.679	0.950
50404229	BDBM50116349	1czmA	1.000	0.965	1if9A	0.556	0.948
00002229	BDBM2020	3kleG	0.979	0.719	1rthA	0.562	0.803
50221229	BDBM50400805	4lc7A	0.990	0.732	1fknA	0.968	0.758
50802229	BDBM50263769	1fa9A	0.950	0.923	1hlfA	1.000	0.937
50415229	BDBM50271117	4gcjA	1.000	0.845	3tizA	0.514	0.943
50571229	BDBM50315875	2ewaA	1.000	0.856	4erkA	0.444	0.851
50439229	BDBM50133470	3o9mB	1.000	0.858	1ut6A	0.465	0.858
50841229	BDBM50195129	5ix0A	0.935	0.829	2v5xA	0.491	0.726
50115229	BDBM50066917	3t3cB	0.768	0.641	1ebwA	0.875	0.905
50858229	BDBM50373029	4xp9A	0.560	0.570	4xnxA	0.741	0.857
50795229	BDBM50089335	4ffbB	0.770	0.872	4x1yD	0.474	0.934
50145229	BDBM50223475	2ydiA	1.000	0.641	2r0uA	0.909	0.555
00006229	BDBM4137	3u7sB	0.808	0.660	1kzkB	0.660	0.922
00200229	BDBM25115	1i09A	1.000	0.885	3l8sA	0.969	0.610
51031229	BDBM50421819	8dfrA	0.758	0.953	3s3vA	0.625	0.967
00201229	BDBM92753	1pn0D	0.337	0.731	1pn0D	0.778	0.960
00012229	BDBM7310	1j1cB	0.997	0.874	1q3wA	0.514	0.809
50282229	BDBM50153412	4n8eB	0.999	0.925	2bubA	0.711	0.947
50084229	BDBM50051497	4bcdA	0.951	1.000	3muoA	0.419	0.931
50233229	BDBM50024677	5ix0A	0.935	0.829	5fcwA	0.538	0.728
50144229	BDBM50082192	1tgsA	0.742	0.875	1f92A	0.771	0.854
50068229	BDBM50192143	4nqaH	1.000	0.672	3falB	0.684	0.508
50979229	BDBM50401398	5hukD	0.892	0.939	4gztB	0.654	0.823
50819229	BDBM50149239	2h96A	0.930	0.654	4eh6A	0.560	0.654
50037229	BDBM50037984	1tgsA	1.000	0.960	4ax9A	0.756	0.859
50835229	BDBM50175121	2ksbA	0.254	0.426	4amiA	0.583	0.658
50134229	BDBM50181719	3gnwB	0.865	0.433	2awzA	0.923	0.979
50029229	BDBM50028106	4eb4B	0.920	0.913	4ez8A	0.707	0.907
50731229	BDBM50092276	3s4xA	0.989	0.905	1ke0B	0.500	0.931
00339229	BDBM86645	5b25A	1.000	0.610	3g3nA	0.680	0.565
50576229	BDBM50318047	3e7oB	0.985	0.745	3hllA	0.667	0.726
50992229	BDBM50407047	3t3cB	0.768	0.641	1a9mB	0.407	0.912
50700229	BDBM50356601	4n8eB	0.999	0.925	3sx4B	0.758	0.946
00290229	BDBM150760	2z5yA	0.998	1.000	2bk5B	0.429	0.932
50587229	BDBM50313462	1cs8A	0.994	0.977	3o0uA	0.654	0.633
50910229	BDBM50313117	3e00B	0.669	0.567	3dzyB	0.485	0.740
50764229	BDBM50046134	3dwbA	1.000	0.787	3dwbA	0.842	0.854
50246229	BDBM50031621	4lc7A	0.990	0.732	4rcfA	0.861	0.733
51022229	BDBM50418606	4nz2B	0.981	0.844	5tfuC	0.432	0.845
50308229	BDBM50167035	4oczA	1.000	0.930	1vj5A	0.889	0.975
51043229	BDBM50425862	4w8eA	0.869	0.674	3ggfB	0.579	0.604
00042229	BDBM23192	5gpbA	0.999	0.955	1c8kA	0.476	0.979
50180229	BDBM50099911	1tgsA	0.756	0.919	2g5nA	0.593	0.879
51042229	BDBM50425445	4fdhE	0.935	0.686	3qoaA	0.650	0.745
50359229	BDBM50096356	3oduA	0.288	0.461	4mbsA	0.639	0.755
00361229	BDBM203755	2nruB	1.000	0.655	4ztnB	0.871	0.601
00362229	BDBM204218	2b9iA	0.532	0.868	4fv5A	0.548	0.859
50691229	BDBM25013	1i09A	0.837	0.714	3d0eB	1.000	0.492
00129229	BDBM70121	1i09A	1.000	0.885	4afjA	0.567	0.790
50248229	BDBM50032821	2h96A	0.930	0.654	4w4xA	0.675	0.680
50807229	BDBM50055019	4xp9A	0.571	0.573	4mmeA	0.950	0.719
00067229	BDBM31096	4aw2A	0.484	0.657	4fr4B	1.000	0.595
50207229	BDBM50114452	1tgsA	0.756	0.919	3m37A	0.750	0.850
00045229	BDBM25012	4ejnA	0.880	0.705	3d0eB	0.649	0.538
50211229	BDBM50306682	1v0bA	0.613	0.768	1w7hA	0.500	0.821
50775229	BDBM50034166	3emlA	0.444	0.485	2ydoA	0.750	0.816
50030229	BDBM50020212	4n6hA	0.914	0.406	5cxvA	0.522	0.672
50021229	BDBM50014470	4eb4B	1.000	0.899	4eilA	0.829	0.944
50921229	BDBM50336819	4n8eB	0.999	0.925	3o95B	0.962	0.948
50124229	BDBM50071899	2lgcA	0.986	0.891	2ewaA	0.793	0.898
50356229	BDBM50192685	1i5rA	0.311	0.468	2irwB	0.800	0.558
50237229	BDBM50027586	4qa0A	0.997	1.000	4qa0A	0.429	0.964
50619229	BDBM50335364	4fdhE	0.935	0.686	3kw4A	0.700	0.761
50916229	BDBM50322884	3zkqA	1.000	0.658	2vj7A	0.611	0.690
50205229	BDBM50113288	2q80D	1.000	0.660	2e95A	0.474	0.888
50285229	BDBM50155226	4gcjA	1.000	0.845	2btrA	0.842	0.904
00017229	BDBM10330	4nblA	0.996	0.836	3h0eB	0.619	0.721
00007229	BDBM4759	4cpzH	0.918	0.990	1l7hA	0.600	0.773
50991229	BDBM50406556	4eb4B	0.920	0.913	3bhrA	0.486	0.812
00028229	BDBM15452	2ewaA	1.000	0.856	4eh2A	0.467	0.922
50455229	BDBM50277543	2vn0A	1.000	0.862	4bjkB	0.581	0.770
50505229	BDBM50292857	4ea0B	1.000	0.890	2zcqA	0.962	0.981
50782229	BDBM50060016	1tgsA	0.742	0.875	1k1mA	0.897	0.878
00030229	BDBM16668	1keqB	0.983	0.840	1dmyA	0.812	0.787
50058229	BDBM50037109	1pytD	0.805	0.823	1easA	0.512	0.831
00139229	BDBM50570	1zedA	0.977	0.842	1zefA	0.714	0.897
50047229	BDBM50058523	4qjzA	1.000	0.964	4lahA	0.500	0.699
50810229	BDBM50292054	1czmA	1.000	0.965	4yxuA	0.480	0.953
00002229	BDBM2020	3kleG	0.986	0.780	3v81C	0.500	0.919
50199229	BDBM50109873	1ft1B	0.966	0.809	1o5mB	0.431	0.909
50151229	BDBM50256030	2ydiA	1.000	0.641	1zltA	0.607	0.562
50108229	BDBM50063468	1ft1B	0.966	0.809	3ksqB	0.469	0.912
50343229	BDBM50304738	5f09A	0.999	0.831	4ngnA	0.800	0.924
00019229	BDBM11177	4n8eB	0.999	0.925	2ajlA	0.700	0.945
00355229	BDBM199683	2b9iA	0.532	0.868	5ke0A	0.541	0.880
00000229	BDBM112657	3mimB	0.808	0.671	3o9hB	0.976	0.932
50271229	BDBM50147707	5dgyD	0.278	0.432	1u19A	0.500	0.743
50872229	BDBM50246936	4amjB	0.789	0.446	2ycwB	0.783	0.615
00015229	BDBM8932	4fdhE	1.000	0.693	1e9xA	0.688	0.724
50821229	BDBM50147800	5edmA	0.996	0.676	1sl3A	0.919	0.420
00014229	BDBM8394	4gcjA	1.000	0.845	4d2wD	0.593	0.687
00036229	BDBM20005	2aclH	0.980	0.766	3kfcD	0.455	0.905
50053229	BDBM2033	3kleG	0.973	0.800	1rthA	0.545	0.860
00001229	BDBM1111	3t3cB	0.768	0.641	1merB	0.491	0.908
50284229	BDBM50054653	1v9iA	0.796	0.984	3f4xA	0.480	0.969
50130229	BDBM50074952	4mqyA	1.000	0.936	4is9B	0.652	0.936
50039229	BDBM50034933	5t0lB	1.000	0.670	4eilA	0.429	0.818
50681229	BDBM17055	3n9xB	0.382	0.788	2ow3B	0.689	0.705
50837229	BDBM50184853	2z5yA	0.729	0.929	2vrlB	0.583	0.943
50703229	BDBM50357890	2ewaA	1.000	0.856	3mw1A	0.818	0.919
50454229	BDBM50257291	3zgoB	0.994	0.806	4fvtA	0.717	0.643
00310229	BDBM166636	2z5yA	0.998	1.000	2v61A	0.654	0.940
00294229	BDBM26658	4ixpA	0.280	0.751	5auyA	1.000	0.693
51064229	BDBM50434331	4eqcA	0.990	0.672	4zy6A	0.706	0.502
00341229	BDBM190735	4lc7A	0.990	0.732	4b1eA	0.656	0.740
50222229	BDBM50414226	2ydiA	1.000	0.641	4ftrA	0.857	0.536
51004229	BDBM50411408	2b9iA	0.532	0.868	2o2uA	0.514	0.776
00325229	BDBM178538	1o0lA	0.534	0.569	2yxjA	0.647	0.537
50917229	BDBM23416	1v9iA	0.796	0.984	4pxxA	0.471	0.974
50791229	BDBM50080734	3ml5A	0.366	0.664	5ekmA	0.500	0.797
50357229	BDBM50193517	2ziyA	0.268	0.426	2ziyA	0.552	0.884
50366229	BDBM50199526	4bdtA	0.890	0.829	1gpnA	0.442	0.848
00262229	BDBM130412	1cs8A	0.994	0.977	5f02A	0.829	0.652
50615229	BDBM26996	3fe4B	1.000	0.724	2osmA	0.545	0.748
50194229	BDBM50107220	5hk1C	1.000	0.543	5hk2A	0.457	0.807
50983229	BDBM50391241	8dfrA	0.758	0.953	1bozA	0.433	0.972
50707229	BDBM50314837	1n5jA	1.000	0.873	1w2gA	0.552	0.903
50310229	BDBM50168264	4n8eB	0.999	0.925	1n1mA	0.407	0.944
50251229	BDBM50035169	1czmA	1.000	0.965	3mnuA	0.500	0.946
50967229	BDBM50396679	4xo6B	0.867	0.979	4fa3A	0.826	0.932
50674229	BDBM15138	1ua2D	1.000	0.766	2uzwA	1.000	0.655
50705229	BDBM50358925	1v9iA	0.796	0.984	3po6A	0.615	0.974
50174229	BDBM50096926	4xp9A	0.571	0.573	4xp5A	0.643	0.851
50257229	BDBM50038179	2z5yA	0.727	0.925	2v60A	0.913	0.951
50943229	BDBM50386769	2wmcA	0.462	0.891	4dt6A	0.917	0.783
50759229	BDBM50006112	8tlnA	0.994	0.561	2tmnA	1.000	0.576
51028229	BDBM50420741	3coiA	0.991	0.851	3s3iA	0.767	0.854
50437229	BDBM50131680	1zncA	1.000	0.749	2nnvA	0.520	0.742
50537229	BDBM50301211	4xp9A	0.571	0.573	4xnxA	0.833	0.857
50719229	BDBM50364821	4k18A	1.000	0.863	4a7cA	0.556	0.671
50924229	BDBM50378946	4fdhE	0.935	0.686	3g5nC	0.682	0.717
51094229	BDBM50448619	4ltsB	1.000	0.785	4lvgA	0.600	0.930
50050229	BDBM50061883	4xp9A	0.571	0.573	4xp4A	0.548	0.853
50418229	BDBM50243290	4ejnA	0.880	0.705	3o96A	0.500	0.732
50121229	BDBM50070216	5dgyD	0.292	0.442	1u19A	0.560	0.639
00333229	BDBM184872	5ageA	0.596	0.804	2wsaA	0.545	0.907
50372229	BDBM50102663	3mi9A	1.000	0.781	1di8A	0.636	0.677
50595229	BDBM50326054	4xx9A	0.993	0.573	1okyA	0.795	0.500
50158229	BDBM50305540	4lc7A	0.990	0.732	3k5gB	0.600	0.742
00365229	BDBM206398	4k18A	1.000	0.863	3dneA	0.667	0.611
00035229	BDBM19617	1cs8A	0.994	0.977	2f1gB	0.882	0.636
50923229	BDBM50350302	5ti9A	0.906	0.553	5ti9A	0.619	0.821
00047229	BDBM25191	2h96A	0.930	0.654	2zazA	1.000	0.649
50009229	BDBM50006355	3rx4A	1.000	0.991	2pdkA	0.542	0.995
50156229	BDBM50299751	3lppC	0.444	0.762	5dl0A	0.556	0.797
00330229	BDBM182746	5ix0A	0.935	0.829	3maxB	0.688	0.751
00004229	BDBM3139	3kleG	0.982	0.749	1hniA	0.464	0.868
00315229	BDBM171236	5tccF	1.000	0.981	5fckA	0.630	0.876
00128229	BDBM69254	1i09A	1.000	0.885	3f7zB	0.444	0.786
50516229	BDBM50297478	2h96A	0.930	0.654	3g90A	0.741	0.698
50568229	BDBM50314721	1nmvA	1.000	0.715	3ikdB	0.645	0.621
51072229	BDBM50438228	5gjfA	0.940	0.533	4l52A	0.811	0.470
51062229	BDBM50433362	1w6jA	0.466	0.749	1w6kA	0.486	0.932
50385229	BDBM50212034	1v0bA	0.613	0.768	3qqhA	0.486	0.911
50646229	BDBM50346848	4jiiA	0.717	0.976	3fx4A	0.529	0.967
50929229	BDBM50381014	5liaA	0.950	0.821	3nkoA	0.759	0.900
00351229	BDBM50090093	4nqaH	0.423	0.521	4wpfA	0.969	0.414
00032229	BDBM17988	4aucA	0.386	0.777	2i4qB	1.000	0.788
50702229	BDBM50357595	4k18A	1.000	0.863	3ngaB	0.600	0.579
50988229	BDBM50405132	2puvB	0.267	0.520	4lc9A	0.500	0.756
50295229	BDBM41957	3h77B	0.994	0.959	3a5rA	0.846	0.835
50706229	BDBM50359338	2ewaA	1.000	0.856	3p5kA	0.914	0.903
50273229	BDBM50048095	4hanB	0.404	1.000	5exoA	0.692	0.916
00356229	BDBM200221	4jiiA	0.991	0.964	4q7bA	0.750	0.980
50969229	BDBM50397538	4c2xA	0.528	0.822	4b11C	0.871	0.889
50236229	BDBM50129889	4n8eB	0.849	0.853	3w2tB	1.000	0.947
50736229	BDBM50114188	3ml5A	0.366	0.664	4pxxA	0.634	0.799
50628229	BDBM50339101	4n8eB	0.999	0.925	3ccbA	0.591	0.942
50530229	BDBM16960	4ejnA	1.000	0.706	2f7eA	0.968	0.545
50305229	BDBM50165421	7pckA	1.000	0.969	2bdlA	0.605	0.651
00324229	BDBM178214	5aq9C	0.867	0.889	2xf3B	0.481	0.747
50193229	BDBM50106577	5f09A	0.868	0.829	3bhxA	0.720	0.917
00044229	BDBM24354	5ix0A	0.633	0.802	4lxzA	0.594	0.857
50110229	BDBM50064358	3mdyD	1.000	0.827	2vn1B	0.797	0.962
00078229	BDBM41933	4oczA	1.000	0.930	1vj5A	0.727	0.975
00127229	BDBM68439	1i09A	1.000	0.885	3f7zB	0.529	0.786
00054229	BDBM29773	3zkqA	1.000	0.658	2vnmA	0.911	0.695
50906229	BDBM50303496	3ml5A	0.992	0.962	4wl4A	0.667	0.956
00265229	BDBM132692	1blxA	0.703	0.835	4tthB	0.763	0.735
50054229	BDBM50035269	5t0lB	1.000	0.670	4eilA	0.571	0.818
50270229	BDBM50046166	1czmA	1.000	0.965	5amlA	0.609	0.949
50351229	BDBM50093239	2z5yA	0.727	0.925	2z5xA	0.423	0.979
50157229	BDBM50088215	4uqqC	0.997	0.518	4uqqA	0.667	0.718
50926441	BDBM50379878	3zkqA	1.000	0.658	4djyA	0.889	0.712
00325441	BDBM178750	1o0lA	0.534	0.569	4manA	0.732	0.529
50743441	BDBM50028736	5te8B	0.402	0.650	3gphA	0.684	0.715
51087441	BDBM50445103	4oczA	1.000	0.930	3wk4A	0.419	0.974
50670441	BDBM27817	1v0bA	0.997	0.941	2no3C	0.537	0.846
50199441	BDBM50361382	4lc7A	0.990	0.732	3rsxA	0.524	0.737
50840441	BDBM50194150	4n6hA	0.328	0.426	4py0A	0.526	0.721
51031441	BDBM50421860	5ecxB	1.000	0.906	3m09A	0.548	0.893
00281441	BDBM144927	1o0lA	0.486	0.573	4manA	0.786	0.518
00002441	BDBM2103	3kleG	0.987	0.786	4i7fA	0.692	0.866
50426441	BDBM50272069	1z11A	0.300	0.693	2bdmA	0.667	0.736
50218441	BDBM50392840	4lc7A	0.990	0.732	4ha5A	1.000	0.761
50881441	BDBM50266093	4ww8C	1.000	0.696	2qo8A	0.655	0.685
00043441	BDBM23915	5edmA	0.340	0.644	2gv6A	0.729	0.504
00279441	BDBM143228	4lc7A	0.990	0.732	5hu1A	0.839	0.757
50552441	BDBM50307943	5te8B	0.998	0.778	3qoaA	0.481	0.750
50077441	BDBM50418153	3e00B	0.672	0.700	3peqA	0.660	0.564
50113441	BDBM50111434	1v0bA	0.613	0.768	3anrC	0.591	0.820
50830441	BDBM50161133	3t0uB	1.000	0.861	4ev5D	0.412	0.942
50071441	BDBM50252851	4nqaH	1.000	0.672	3falB	0.824	0.508
00107441	BDBM56325	1a0jD	0.459	0.827	1zmjA	0.500	0.713
00058441	BDBM32535	4ijuB	0.950	0.790	3h6kC	0.758	0.896
50344441	BDBM50089849	4z2lA	1.000	0.922	4z2hA	0.660	0.974
51055441	BDBM50430443	2h96A	0.930	0.654	4hysA	0.559	0.644
00010441	BDBM6358	4gcjA	1.000	0.845	2eufB	0.824	0.811
50234441	BDBM50420701	5tftA	0.994	0.770	1nr6A	0.467	0.866
50610441	BDBM50331574	2c0yA	0.997	0.836	3ovzA	0.718	0.632
00202441	BDBM93427	4kbzA	0.630	0.778	4bqwA	0.455	0.816
50834441	BDBM50370690	1v9iA	0.796	0.984	3oimA	0.613	0.974
50033441	BDBM50022128	5te8B	0.402	0.650	3g5nC	0.542	0.685
50144441	BDBM50191445	4deeA	0.996	0.810	1e9hA	0.800	0.573
50358441	BDBM50194096	1qonA	0.420	0.670	3zv7A	0.647	0.811
00000441	BDBM395	3u7sB	0.808	0.660	1idbA	0.474	0.926
50186441	BDBM50102773	1tgsA	0.756	0.919	1o35A	0.905	0.879
50938441	BDBM50385058	2iwiB	1.000	0.779	4aluA	0.769	0.811
00365441	BDBM206600	4k18A	1.000	0.863	3dneA	0.583	0.611
00048441	BDBM26520	8dfrA	0.747	0.973	3cseA	0.958	0.873
00265441	BDBM132550	1blxA	1.000	0.866	4tthB	0.829	0.687
50815441	BDBM50135053	3n0tB	1.000	0.847	3n0tC	0.857	0.908
50759441	BDBM50368317	4g1eB	0.972	0.539	1l5gB	0.673	0.664
00019441	BDBM11196	2ecfA	0.352	0.604	2qt9B	0.788	0.748
00213441	BDBM97662	3slsB	0.990	0.744	3pp1A	0.793	0.685
50454441	BDBM50257201	1v9iA	0.796	0.984	3q31B	0.556	0.748
00003441	BDBM2721	3kleG	0.980	0.758	1eetA	0.667	0.788
50211441	BDBM50269337	5c1mA	0.708	0.444	3zprA	0.609	0.606
50257441	BDBM50140340	4pe5C	0.989	0.542	4tllA	0.733	0.718
50934441	BDBM50383331	2xweB	0.996	0.886	2v3dB	0.625	0.918
50281441	BDBM50052580	4qt0D	1.000	0.750	4qo8A	0.750	0.955
50364441	BDBM50097857	1unlB	0.997	0.874	4ylkA	0.833	0.876
50089441	BDBM50010011	1sgfF	0.630	0.902	2g5nA	0.739	0.884
50740441	BDBM50366863	1pfyA	0.309	0.451	5ah5A	0.744	0.458
50818441	BDBM50146013	4n8eB	0.882	0.860	1n1mA	0.750	0.944
50239441	BDBM50028383	3annA	0.997	0.936	3wqqB	0.615	0.934
50625441	BDBM50337773	4n8eB	0.999	0.925	2bubA	0.667	0.947
50145441	BDBM50226455	4lc7A	0.990	0.732	2va7A	0.923	0.736
00013441	BDBM7980	2psgA	0.499	0.698	1w6hB	0.694	0.724
00262441	BDBM130562	3qaiB	0.987	0.891	3ro4A	0.543	0.930
51044441	BDBM50426322	5fqdF	1.000	0.674	3kvwA	0.852	0.856
50951441	BDBM50390403	2c0yA	0.997	0.836	4dmxA	0.590	0.640
50907441	BDBM50250271	4gcjA	1.000	0.845	2wajA	0.630	0.803
51051441	BDBM50428806	1czmA	1.000	0.965	3m2yA	0.471	0.953
00362441	BDBM204274	2b9iA	0.532	0.868	4fv5A	0.571	0.859
50359441	BDBM50194681	1y57A	0.607	0.832	2ofvB	0.882	0.447
00035441	BDBM19725	2c0yA	0.997	0.836	1nqcA	0.523	0.651
50807441	BDBM50108570	3ml5A	0.366	0.664	2wegA	0.455	0.798
50157441	BDBM50303719	4lc7A	0.990	0.732	4djwA	0.897	0.761
00228441	BDBM108219	3wq6A	0.583	0.775	2j7gB	0.615	0.773
00008441	BDBM5260	4cpzH	0.918	0.990	1infA	0.500	0.834
00062441	BDBM35280	5a0cB	1.000	0.918	3hgpA	0.574	0.771
50707441	BDBM50359736	4y2bA	1.000	0.595	3g3nA	0.783	0.656
50858441	BDBM8333	1i09A	1.000	0.885	5f95A	0.486	0.798
51060441	BDBM50432678	2hi4A	1.000	0.856	2hi4A	0.750	0.929
50209441	BDBM50373112	3o9mB	0.808	0.831	3i6zA	0.490	0.863
50207441	BDBM50114548	4bxwB	0.560	0.652	1ezqA	0.861	0.465
50440441	BDBM13318	1tnzL	0.983	0.703	3e32B	0.946	0.791
50410441	BDBM50245321	4n8eB	0.999	0.925	2bubA	0.812	0.947
50957441	BDBM50392995	5tftA	0.994	0.770	3me6C	0.424	0.860
00314441	BDBM170445	4xp9A	0.560	0.570	4m48A	0.538	0.851
50805441	BDBM50113879	1tgsA	0.756	0.919	1qb6A	0.844	0.879
00036441	BDBM20118	1cs8A	0.781	0.849	4qh6A	0.708	0.603
00070441	BDBM37025	4wb7B	0.968	0.878	5izjB	0.444	0.850
50435441	BDBM50246306	2z5yA	0.998	1.000	2z5xA	0.542	0.969
50819441	BDBM50138642	5i6zA	0.534	0.558	4xp5A	0.577	0.856
50853441	BDBM50227313	4bdtA	1.000	0.802	2ha4A	0.529	0.861
00199441	BDBM91803	4gcjA	1.000	0.845	4ij9A	0.469	0.760
50331441	BDBM50179104	4zw9A	0.314	0.556	4zw9A	0.579	0.914
00077441	BDBM40847	2rdlB	0.442	0.950	2qxiA	0.536	0.812
50422441	BDBM50262804	1zlbA	0.418	0.536	1dcyA	0.541	0.679
51045441	BDBM50426648	3qkvA	0.996	0.935	4hbpB	0.679	0.920
50260441	BDBM50141720	5d6eA	1.000	0.893	1r5gA	0.545	0.768
00029441	BDBM16047	4lc7A	0.990	0.732	1fknA	1.000	0.758
50665441	BDBM50355316	2z5yA	0.998	1.000	2bk5B	0.429	0.932
50308441	BDBM50167300	7pckA	1.000	0.969	2auxA	0.696	0.643
50967441	BDBM50396694	4xo6B	0.997	0.971	4famB	0.880	0.959
50476441	BDBM50286717	4cthA	0.938	0.826	5jmyA	0.538	0.916
00315441	BDBM171455	4lc7A	0.990	0.732	4j0tA	0.735	0.749
50393441	BDBM50110843	2wmcA	0.462	0.908	4tqbB	0.842	0.783
50197441	BDBM50357755	1o0lA	0.989	0.583	2yxjA	0.778	0.638
50171441	BDBM50095590	1su3B	0.557	0.765	1g49B	0.667	0.609
50158441	BDBM50088814	3s4xA	0.994	0.914	1kvlA	0.459	0.920
50437441	BDBM50276026	5ix0A	0.935	0.829	4ly1A	0.541	0.760
50206441	BDBM50159264	1z11A	0.998	0.847	1z10D	0.643	0.935
50876441	BDBM50254074	4xp9A	0.571	0.573	4m48A	0.483	0.850
00002441	BDBM2103	1mu2A	0.610	0.721	4i7fA	0.692	0.752
50323441	BDBM50078613	4fdhE	1.000	0.693	5a1rA	0.516	0.793
00333441	BDBM185084	5ageA	0.596	0.804	4a32A	0.595	0.906
50151441	BDBM50025122	4lc7A	0.990	0.732	2vkmA	0.772	0.755
50660441	BDBM50352929	4aucA	0.386	0.777	3sfcB	0.732	0.792
51062441	BDBM50433409	4k26B	0.875	0.674	4hx5D	0.841	0.858
50621441	BDBM50194103	3o9mB	0.904	0.899	4w63A	0.447	0.906
50732441	BDBM50088423	5k2aA	0.898	0.424	2ydoA	0.607	0.668
00028441	BDBM15583	2z5yA	0.887	1.000	2vrlB	0.467	0.930
50656441	BDBM50351402	1z68B	1.000	0.875	2i3zA	0.758	0.926
00323441	BDBM177662	4ijuB	0.961	0.762	4nz9B	0.514	0.709
[truncated: 198,006 more rows]
