# Supplementary material for: eModel-BDB: a database of comparative structure models of drug-target interactions from the Binding Database
Source: Gigascience. 2018 Jul 24;7(8):giy091. doi: 10.1093/gigascience/giy091 (PMC6131211; doi:10.1093/gigascience/giy091)
Supplement: Supplemental Files [file giy091_supplemental_files.zip › SupplementaryFileS2.csv]

Reactant_Set_ID	PDB_ID	Seqid	Ligand_TC
00066238	5ng2B	0.902	1.0
50249461	5toaB	0.922	1.0
50703913	5irqC	0.951	1.0
50703891	5irqC	0.951	1.0
51075822	5toaB	0.922	1.0
51035946	5toaB	0.922	1.0
00037280	5toaB	0.922	1.0
50703914	5irqC	0.951	1.0
50126409	5ng2B	0.902	1.0
50703904	5irqC	0.951	0.96
50703893	5irqC	0.951	0.96
50836256	5toaB	0.922	0.95
00085302	5toaB	0.922	0.95
50851531	5toaB	0.922	0.95
50836161	5toaB	0.922	0.95
50324247	5toaB	0.859	1.0
50549899	5q0zA	0.877	0.97
50703892	5irqC	0.951	0.92
50703906	5irqC	0.951	0.92
50549900	5q0zA	0.877	0.94
50836218	5toaB	0.922	0.91
50850765	5toaB	0.922	0.91
50851570	5toaB	0.922	0.91
50850794	5toaB	0.922	0.91
50836194	5toaB	0.922	0.91
50836254	5toaB	0.922	0.91
50836158	5toaB	0.922	0.91
00301103	5toaB	0.922	0.91
50836173	5toaB	0.922	0.91
50836149	5toaB	0.922	0.91
50295926	5mioA	0.0	1.0
50703903	5irqC	0.951	0.88
50836162	5toaB	0.922	0.87
50836201	5toaB	0.922	0.87
50836250	5toaB	0.922	0.87
50836226	5toaB	0.922	0.87
50836197	5toaB	0.922	0.87
50836150	5toaB	0.922	0.87
50836155	5toaB	0.922	0.87
50836157	5toaB	0.922	0.87
50836187	5toaB	0.922	0.87
50836208	5toaB	0.922	0.87
50836238	5toaB	0.922	0.87
50836148	5toaB	0.922	0.87
50836170	5toaB	0.922	0.87
50836209	5toaB	0.922	0.87
50851539	5toaB	0.922	0.87
50851554	5toaB	0.922	0.87
50851522	5toaB	0.922	0.87
50850799	5toaB	0.922	0.87
50851545	5toaB	0.922	0.86
50851533	5toaB	0.922	0.86
50096948	5irvC	0.937	0.86
50249457	5toaB	0.922	0.86
50096952	5irvC	0.937	0.86
50249465	5toaB	0.922	0.86
50249456	5toaB	0.922	0.86
50249464	5toaB	0.922	0.86
50249463	5toaB	0.922	0.86
00233054	5irvC	0.937	0.86
50703905	5irqC	0.951	0.85
50875862	5nf7A	1.0	0.83
50230617	5mioA	0.0	0.87
50230307	5ng2B	0.902	0.81
00038955	5nf7A	1.0	0.81
00248840	5nf7A	1.0	0.81
50596896	5ng2B	0.902	0.8
50096943	5irvC	0.937	0.79
50875856	5iuqA	1.0	0.77
00363874	5ueuA	0.787	0.84
00185044	5nqqA	0.712	1.0
50166116	5ng2B	0.902	0.74
00363877	5ueuA	0.425	0.84
00330684	5irvC	0.937	0.73
50921652	5irvC	0.937	0.72
50429970	5t90C	0.99	0.71
50875857	5iuqA	1.0	0.71
51058408	5la4A	0.841	0.71
00025104	5lhpA	0.676	0.9
50126125	5lhpA	0.676	0.9
50703912	5irqB	0.639	1.0
50703911	5irqB	0.639	1.0
50703886	5irqB	0.639	1.0
50429973	5t90A	0.99	0.69
50703900	5irqB	0.639	0.96
50703888	5irqB	0.639	0.96
50429968	5t90A	0.99	0.69
00038942	5nf7A	1.0	0.69
50549917	5q0zA	0.877	0.69
50873979	5iuqA	1.0	0.68
50703902	5irqB	0.639	0.92
50703887	5irqB	0.639	0.92
50977962	5nf7A	1.0	0.68
50429969	5t90A	0.99	0.67
50549912	5q0zA	0.877	0.67
00038943	5nf7A	1.0	0.67
50703899	5irqB	0.639	0.88
50875858	5iuqA	1.0	0.66
50917989	5iuqA	1.0	0.66
50273217	5nf7A	1.0	0.66
50703901	5irqB	0.639	0.85
50429971	5t90C	0.99	0.65
00248847	5iuqA	1.0	0.65
51057252	5toaB	0.922	0.64
00015244	5irqC	0.951	0.64
00342603	5p9iA	0.642	1.0
00037285	5toaB	0.922	0.64
00015261	5irvC	0.937	0.63
00015259	5irvC	0.937	0.63
00015257	5irvC	0.937	0.63
00038947	5nf7A	1.0	0.63
00038944	5nf7A	1.0	0.63
50645537	5toaB	0.922	0.63
50872676	5mfvB	0.58	1.0
50706546	5q0mA	0.83	0.63
50096915	5irvD	0.647	0.79
50233626	5toaB	0.922	0.62
00015174	5irqC	0.951	0.62
50114827	5toaB	0.922	0.62
50873964	5nf7A	1.0	0.62
00038948	5nf7A	1.0	0.61
00038946	5nf7A	1.0	0.61
00038945	5nf7A	1.0	0.61
50268454	5nf7A	1.0	0.61
00037287	5toaB	0.922	0.61
50096958	5irvC	0.937	0.61
00015179	5irqC	0.951	0.6
50917975	5nf7A	1.0	0.6
00038953	5nf7A	1.0	0.6
50075751	5toaB	0.922	0.6
51058419	5la4A	0.841	0.6
50921653	5irvC	0.937	0.59
50921655	5irvC	0.937	0.59
00038952	5nf7A	1.0	0.58
00038949	5nf7A	1.0	0.58
00037292	5toaB	0.922	0.58
00037289	5toaB	0.922	0.58
50283383	5toaB	0.922	0.58
00037288	5toaB	0.922	0.58
50170836	5nf7A	1.0	0.58
50048533	5irqC	0.951	0.58
50982973	5p9iA	0.572	1.0
00342678	5p9iA	0.572	0.97
50429972	5t90C	0.99	0.58
00015178	5irqC	0.951	0.58
00015176	5irqC	0.951	0.58
00015247	5irqC	0.951	0.58
50040727	5lhpA	0.676	0.69
50921651	5irvC	0.937	0.58
50635823	5irvC	0.937	0.58
50921659	5irvC	0.937	0.58
50921657	5irvC	0.937	0.58
50635827	5irvC	0.937	0.58
50921644	5irvC	0.937	0.58
50703883	5irvC	0.937	0.58
50703890	5irvC	0.937	0.58
50096914	5irvD	0.647	0.71
50096916	5irvD	0.647	0.71
50426864	5tnoA	0.856	0.57
00015250	5irvC	0.937	0.57
00015249	5irvC	0.937	0.57
00015248	5irvC	0.937	0.57
50635826	5irvC	0.937	0.56
50635822	5irvC	0.937	0.56
50635835	5irvC	0.937	0.56
50921648	5irvC	0.937	0.56
50921650	5irvC	0.937	0.56
50426865	5tnoA	0.856	0.56
51073628	5irqC	0.951	0.56
51073634	5irqC	0.951	0.56
51073632	5irqC	0.951	0.56
51073627	5irqC	0.951	0.56
51011522	5xg4A	0.967	0.56
00281001	5irqC	0.951	0.55
00281000	5irqC	0.951	0.55
50467260	5nmbA	0.689	0.59
50103446	5irqC	0.951	0.55
00015254	5irvC	0.937	0.55
50103451	5irqC	0.951	0.55
50995244	5irqC	0.951	0.55
50048528	5irqC	0.951	0.55
50048532	5irqC	0.951	0.55
50995237	5irqC	0.951	0.55
50662356	5nkyA	0.664	0.6
50662357	5nkyA	0.664	0.6
50635829	5irvC	0.937	0.55
00291596	5irvC	0.937	0.55
00291597	5irvC	0.937	0.55
50635825	5irvC	0.937	0.55
50635824	5irvC	0.937	0.55
50635828	5irvC	0.937	0.55
00342685	5p9iA	0.572	0.82
00201857	5nkyA	0.655	0.59
00201856	5nkyA	0.655	0.59
00201853	5nkyA	0.655	0.59
00201852	5nkyA	0.655	0.59
50426826	5tnoA	0.856	0.54
00342624	5p9iA	0.642	0.72
50040675	5lhpA	0.676	0.64
51011412	5lhpA	0.676	0.64
50803474	5nkyA	0.655	0.59
51080564	5nkyA	0.655	0.59
50909653	5nkyA	0.677	0.59
50505853	5nmbA	0.688	0.59
50545449	5nkyA	0.655	0.59
50423749	5nkyA	0.655	0.59
50280674	5toaB	0.922	0.54
50280660	5toaB	0.922	0.54
50096906	5irvD	0.647	0.66
51073635	5irqC	0.951	0.54
51019404	5nkyA	0.664	0.59
51019418	5nkyA	0.664	0.59
50345725	5nkyA	0.664	0.59
51079682	5nkyA	0.664	0.59
50662358	5nkyA	0.664	0.59
50997127	5irqC	0.951	0.53
50268456	5nf7A	1.0	0.53
50997128	5irqC	0.951	0.53
50997152	5irqC	0.951	0.53
50997148	5irqC	0.951	0.53
00046090	5irqC	0.951	0.53
50426866	5tnoA	0.856	0.53
00281011	5irqC	0.951	0.53
00281009	5irqC	0.951	0.53
50974038	5p9iA	0.572	0.79
50103472	5irqC	0.951	0.53
50039517	5irqC	0.951	0.53
50048535	5irqC	0.951	0.53
50812192	5irqC	0.951	0.53
50243473	5nkyA	0.655	0.58
00201855	5nkyA	0.655	0.58
00201851	5nkyA	0.655	0.58
00201850	5nkyA	0.655	0.58
00201854	5nkyA	0.655	0.58
51003338	5nkyA	0.655	0.57
51003333	5nkyA	0.655	0.57
50505854	5nmbA	0.688	0.57
50505855	5nmbA	0.688	0.57
50264314	5nkyA	0.655	0.57
50843353	5nmbA	0.688	0.57
50843356	5nkyA	0.655	0.57
50505857	5nmbA	0.688	0.57
50505856	5nmbA	0.688	0.57
50379223	5nkyA	0.664	0.57
50662359	5nkyA	0.664	0.57
50662360	5nkyA	0.664	0.57
50379221	5nkyA	0.664	0.57
00015173	5irqC	0.951	0.52
50280656	5toaB	0.922	0.52
50280679	5toaB	0.922	0.52
50280651	5toaB	0.922	0.52
51073626	5irqC	0.951	0.52
50964814	5irqC	0.951	0.52
50964823	5irqC	0.951	0.52
00026061	5xg4A	0.967	0.52
00025099	5xg4A	0.967	0.52
50186424	5xg4A	0.967	0.52
50114966	5xr8A	0.47	0.97
50094826	5nkyA	0.655	0.56
00281013	5irqC	0.951	0.52
50323509	5irqC	0.951	0.52
50323508	5irqC	0.951	0.52
50092346	5k74A	0.442	0.88
50114954	5xr8A	0.47	0.93
50114969	5xr8A	0.47	0.93
50219575	5xr8A	0.47	0.93
00180460	5xr8A	0.47	0.93
50080975	5irqB	0.639	0.62
50843352	5nmbA	0.688	0.56
51003349	5nkyA	0.655	0.56
50843357	5nkyA	0.655	0.56
51003325	5nkyA	0.655	0.56
51003347	5nkyA	0.655	0.56
51003324	5nkyA	0.655	0.56
51019409	5nkyA	0.664	0.56
51019410	5nkyA	0.664	0.56
50545452	5nkyA	0.664	0.56
51019408	5nkyA	0.664	0.56
51019405	5nkyA	0.664	0.56
51019407	5nkyA	0.664	0.56
51019406	5nkyA	0.664	0.56
50267318	5nmbA	0.689	0.55
50974032	5p9iA	0.572	0.75
50267323	5nmbA	0.689	0.55
50025118	5nmbA	0.689	0.55
50777406	5xr8A	0.47	0.9
50777399	5xr8A	0.47	0.9
50777400	5xr8A	0.47	0.9
50777402	5xr8A	0.47	0.9
50974029	5p9iA	0.572	0.74
50974037	5p9iA	0.572	0.74
50974030	5p9iA	0.572	0.74
50040739	5lhpA	0.676	0.6
50040737	5lhpA	0.676	0.6
00200123	5lhpA	0.676	0.6
50913858	5nkyA	0.655	0.55
50094830	5nkyA	0.655	0.55
50407001	5xr8A	0.47	0.87
50603642	5xr8A	0.47	0.87
51003344	5nkyA	0.655	0.55
51003341	5nkyA	0.655	0.55
51003339	5nkyA	0.655	0.55
51003313	5nkyA	0.655	0.55
51003301	5nkyA	0.655	0.55
51003297	5nkyA	0.655	0.55
51003288	5nkyA	0.655	0.55
51003282	5nkyA	0.655	0.55
51003309	5nkyA	0.655	0.55
50974034	5p9iA	0.572	0.73
50055930	5irqC	0.951	0.5
50055925	5irqC	0.951	0.5
50055927	5irqC	0.951	0.5
50055931	5irqC	0.951	0.5
50055922	5irqC	0.951	0.5
50964822	5irqC	0.951	0.5
50317685	5irqC	0.951	0.5
50317687	5irqC	0.951	0.5
50317688	5irqC	0.951	0.5
50317689	5irqC	0.951	0.5
50317690	5irqC	0.951	0.5
00046097	5irqC	0.951	0.5
00046104	5irqC	0.951	0.5
50703894	5irvC	0.937	0.5
50591616	5irqC	0.951	0.5
50635831	5irvC	0.937	0.5
50812210	5irqC	0.951	0.5
50919916	5l4nA	0.912	0.5
50812195	5irqC	0.951	0.5
50995239	5irqC	0.951	0.5
50055918	5irqC	0.951	0.5
00281012	5irqC	0.951	0.5
50048530	5irqC	0.951	0.5
50317683	5irqC	0.951	0.5
50103457	5irqC	0.951	0.5
50184593	5xg4A	0.967	0.5
50946646	5nkyA	0.664	0.55
50277463	5k74A	0.39	0.97
50974023	5p9iA	0.572	0.72
00342671	5p9iA	0.572	0.72
00342623	5p9iA	0.572	0.72
50406996	5xr8A	0.47	0.84
50108955	5xr8A	0.47	0.83
50406994	5xr8A	0.47	0.83
50108959	5xr8A	0.47	0.83
50913861	5nkyA	0.655	0.54
50865607	5nkyA	0.655	0.54
51079683	5nkyA	0.655	0.54
50913857	5nkyA	0.655	0.54
50946805	5nkyA	0.655	0.54
50094828	5nkyA	0.655	0.54
50337885	5nkyA	0.655	0.54
50865597	5nkyA	0.655	0.54
50094825	5nkyA	0.655	0.54
50865598	5nkyA	0.655	0.54
50865596	5nkyA	0.655	0.54
50505859	5nmbA	0.688	0.54
51003345	5nkyA	0.655	0.54
50505858	5nmbA	0.688	0.54
51003336	5nkyA	0.655	0.54
51003332	5nkyA	0.655	0.54
50505861	5nmbA	0.688	0.54
51003306	5nkyA	0.655	0.54
51003312	5nkyA	0.655	0.54
51003342	5nkyA	0.655	0.54
50505860	5nmbA	0.688	0.54
51003318	5nkyA	0.655	0.54
51003273	5nkyA	0.655	0.54
50843359	5nmbA	0.688	0.54
50843358	5nkyA	0.655	0.54
50921642	5irvD	0.647	0.59
50545451	5nkyA	0.664	0.54
50504745	5nkyA	0.664	0.54
50379224	5nkyA	0.664	0.54
50504744	5nkyA	0.664	0.54
50946649	5nkyA	0.664	0.54
50946648	5nkyA	0.664	0.54
50946647	5nkyA	0.664	0.54
50865601	5nkyA	0.664	0.54
50865604	5nkyA	0.664	0.54
50946652	5nkyA	0.664	0.54
50092341	5k74A	0.39	0.88
50974025	5p9iA	0.572	0.7
50974035	5p9iA	0.572	0.7
50974036	5p9iA	0.572	0.7
50974031	5p9iA	0.572	0.7
50387239	5xraA	0.182	0.93
50478776	5xraA	0.182	0.93
50165653	5xraA	0.182	0.93
50812223	5irqC	0.951	0.48
00281014	5irqC	0.951	0.48
50044092	5irqC	0.951	0.48
50044083	5irqC	0.951	0.48
50044080	5irqC	0.951	0.48
51073625	5irqC	0.951	0.48
50997141	5irqC	0.951	0.48
50997130	5irqC	0.951	0.48
50044084	5irqC	0.951	0.48
50997150	5irqC	0.951	0.48
50168583	5irqC	0.951	0.48
00281002	5irqC	0.951	0.48
50323511	5irqC	0.951	0.48
00015256	5irvC	0.937	0.48
00015255	5irvC	0.937	0.48
00015251	5irvC	0.937	0.48
00342683	5p9iA	0.572	0.7
50323494	5irqC	0.951	0.48
50964820	5irqC	0.951	0.48
50964821	5irqC	0.951	0.48
50346988	5xr8A	0.47	0.81
00025717	5lhpA	0.676	0.57
00025718	5lhpA	0.676	0.57
00015175	5irqC	0.951	0.48
00015180	5irqC	0.951	0.48
00016588	5irqC	0.951	0.48
00015163	5irqC	0.951	0.48
50974028	5p9iA	0.572	0.69
50094829	5nkyA	0.655	0.52
50365344	5nkyA	0.655	0.52
50094832	5nkyA	0.655	0.52
50365346	5nkyA	0.655	0.52
50367434	5nkyA	0.655	0.52
51003353	5nkyA	0.655	0.52
51003287	5nkyA	0.655	0.52
51003275	5nkyA	0.655	0.52
51003274	5nkyA	0.655	0.52
51003321	5nkyA	0.655	0.52
51003310	5nkyA	0.655	0.52
51003320	5nkyA	0.655	0.52
51003350	5nkyA	0.655	0.52
51003343	5nkyA	0.655	0.52
51003337	5nkyA	0.655	0.52
51003335	5nkyA	0.655	0.52
51003352	5nkyA	0.655	0.52
51002537	5nkyA	0.655	0.52
51003305	5nkyA	0.655	0.52
50450575	5xr8A	0.47	0.79
50840940	5xr8A	0.47	0.79
00180466	5xr8A	0.47	0.79
50296672	5nkyA	0.655	0.52
50545453	5nkyA	0.664	0.53
50506540	5nkyA	0.664	0.52
50946650	5nkyA	0.664	0.52
50071292	5nkyA	0.679	0.52
50946651	5nkyA	0.664	0.52
50071296	5nkyA	0.679	0.52
50506541	5nkyA	0.664	0.52
50921670	5irvD	0.647	0.58
50635798	5irvD	0.647	0.58
50635802	5irvD	0.647	0.58
50040676	5lhpA	0.676	0.56
50974033	5p9iA	0.572	0.68
50090857	5xr8A	0.47	0.78
50090856	5xr8A	0.47	0.78
50048497	5xraA	0.182	0.86
50919214	5xraA	0.182	0.86
50417829	5irqC	0.951	0.47
00281007	5irqC	0.951	0.47
50407003	5xr8A	0.47	0.77
50797682	5irqC	0.951	0.47
50997111	5irqC	0.951	0.47
50997110	5irqC	0.951	0.47
50997117	5irqC	0.951	0.47
00046094	5irqC	0.951	0.47
50044085	5irqC	0.951	0.47
50797701	5irqC	0.951	0.47
50591618	5irqC	0.951	0.47
50797669	5irqC	0.951	0.47
50044097	5irqC	0.951	0.47
50999064	5irqC	0.951	0.47
50797681	5irqC	0.951	0.47
50044082	5irqC	0.951	0.47
50044077	5irqC	0.951	0.47
00015253	5irvC	0.937	0.47
50044086	5irqC	0.951	0.47
50812217	5irqC	0.951	0.47
50997137	5irqC	0.951	0.47
00015262	5irvC	0.937	0.47
50997133	5irqC	0.951	0.47
50044095	5irqC	0.951	0.47
50044089	5irqC	0.951	0.47
50044073	5irqC	0.951	0.47
50192596	5xg4A	0.967	0.47
50435081	5xg4A	0.967	0.47
00026477	5xg4A	0.967	0.47
50186497	5xg4A	0.967	0.47
50946806	5nkyA	0.655	0.51
50094834	5nkyA	0.655	0.51
50432847	5nkyA	0.655	0.51
50094827	5nkyA	0.655	0.51
51003293	5nkyA	0.655	0.51
51003303	5nkyA	0.655	0.51
51003284	5nkyA	0.655	0.51
51003308	5nkyA	0.655	0.51
51003285	5nkyA	0.655	0.51
51003294	5nkyA	0.655	0.51
51003328	5nkyA	0.655	0.51
51003327	5nkyA	0.655	0.51
51003304	5nkyA	0.655	0.51
51003272	5nkyA	0.655	0.51
51003323	5nkyA	0.655	0.51
51003326	5nkyA	0.655	0.51
50168588	5irqB	0.639	0.57
50323496	5irqC	0.951	0.47
50323495	5irqC	0.951	0.47
50426435	5irqC	0.951	0.47
50323517	5irqC	0.951	0.47
50964819	5irqC	0.951	0.47
00026105	5xg4A	0.967	0.47
50209658	5xg4A	0.967	0.47
00200128	5xg4A	0.967	0.47
50088270	5xr8A	0.178	0.84
50345728	5nkyA	0.664	0.51
50345726	5nkyA	0.664	0.51
50071286	5nkyA	0.679	0.51
50071290	5nkyA	0.679	0.51
51073636	5irqC	0.951	0.46
51073638	5irqC	0.951	0.46
50635801	5irvD	0.647	0.56
50635797	5irvD	0.647	0.56
50635810	5irvD	0.647	0.56
50417381	5nfaA	1.0	0.46
50921643	5irvD	0.647	0.56
50103459	5irqC	0.951	0.46
50407000	5xr8A	0.47	0.75
50974026	5p9iA	0.572	0.66
50974024	5p9iA	0.572	0.66
51003330	5nkyA	0.655	0.5
51003286	5nkyA	0.655	0.5
51003302	5nkyA	0.655	0.5
51003283	5nkyA	0.655	0.5
50094831	5nkyA	0.655	0.5
50968678	5nkyA	0.655	0.5
51003299	5nkyA	0.655	0.5
51003319	5nkyA	0.655	0.5
50999797	5nkyA	0.655	0.5
51003315	5nkyA	0.655	0.5
50999796	5nkyA	0.655	0.5
51070519	5nkyA	0.655	0.5
51070520	5nkyA	0.655	0.5
51070517	5nkyA	0.655	0.5
51070516	5nkyA	0.655	0.5
51070518	5nkyA	0.655	0.5
51070515	5nkyA	0.655	0.5
51003271	5nkyA	0.655	0.5
50995240	5irqC	0.951	0.46
50995235	5irqC	0.951	0.46
50591590	5irvC	0.937	0.46
50039509	5irqC	0.951	0.46
50048534	5irqC	0.951	0.46
50048529	5irqC	0.951	0.46
50417814	5irqC	0.951	0.46
50812199	5irqC	0.951	0.46
50812221	5irqC	0.951	0.46
50995242	5irqC	0.951	0.46
50995241	5irqC	0.951	0.46
00046095	5irqC	0.951	0.46
50103461	5irqC	0.951	0.46
50317692	5irqC	0.951	0.46
50317691	5irqC	0.951	0.46
50044075	5irqC	0.951	0.46
50039511	5irqC	0.951	0.46
00281003	5irqC	0.951	0.46
50591617	5irqC	0.951	0.46
50797673	5irqC	0.951	0.46
50192562	5xg4A	0.967	0.46
00026454	5xg4A	0.967	0.46
00026479	5xg4A	0.967	0.46
00026063	5xg4A	0.967	0.46
50186401	5xg4A	0.967	0.46
50186551	5xg4A	0.967	0.46
00026079	5xg4A	0.967	0.46
50192563	5xg4A	0.967	0.46
50192601	5xg4A	0.967	0.46
50192569	5xg4A	0.967	0.46
50192599	5xg4A	0.967	0.46
50186559	5xg4A	0.967	0.46
50176287	5lhpA	0.676	0.54
50406001	5xraA	0.182	0.81
50090862	5xraA	0.182	0.81
50346721	5xraA	0.182	0.81
00342679	5p9iA	0.572	0.65
50071289	5nkyA	0.679	0.5
51007217	5nkyA	0.679	0.5
50071291	5nkyA	0.679	0.5
50386576	5xr8A	0.178	0.8
50876670	5xraA	0.182	0.8
50323497	5irqC	0.951	0.45
50323498	5irqC	0.951	0.45
50323518	5irqC	0.951	0.45
50964811	5irqC	0.951	0.45
50323512	5irqC	0.951	0.45
50044081	5irqC	0.951	0.45
51073624	5irqC	0.951	0.45
50044096	5irqC	0.951	0.45
50044091	5irqC	0.951	0.45
50044074	5irqC	0.951	0.45
50103460	5irqB	0.639	0.55
50186435	5xg4A	0.967	0.45
50995251	5irqB	0.639	0.55
50288681	5xg4A	0.967	0.45
50103430	5irqB	0.639	0.55
50103458	5irqB	0.639	0.55
50995252	5irqB	0.639	0.55
50103434	5irqB	0.639	0.55
50603641	5xr8A	0.47	0.73
50176259	5lhpA	0.676	0.53
00025716	5lhpA	0.676	0.53
50165857	5lhpA	0.676	0.53
50386530	5xraA	0.182	0.79
50386523	5xraA	0.182	0.79
50386539	5xraA	0.182	0.79
50386592	5xraA	0.182	0.79
50635799	5irvD	0.647	0.55
50635800	5irvD	0.647	0.55
50635804	5irvD	0.647	0.55
50635803	5irvD	0.647	0.55
00015246	5irqC	0.951	0.45
50426434	5irqC	0.951	0.45
00015264	5irqC	0.951	0.45
51073637	5irqC	0.951	0.45
50270238	5xg4A	0.967	0.45
50270746	5xg4A	0.967	0.45
50186398	5xg4A	0.967	0.45
51003279	5nkyA	0.655	0.49
51003278	5nkyA	0.655	0.49
50913859	5nkyA	0.655	0.49
51003280	5nkyA	0.655	0.49
50367435	5nkyA	0.655	0.49
51003329	5nkyA	0.655	0.49
50946807	5nkyA	0.655	0.49
51003277	5nkyA	0.655	0.49
50094833	5nkyA	0.655	0.49
51003295	5nkyA	0.655	0.49
51003300	5nkyA	0.655	0.49
51003296	5nkyA	0.655	0.49
50040705	5lhpA	0.676	0.53
50974027	5p9iA	0.572	0.64
50267321	5nmbA	0.689	0.48
50986562	5nmbA	0.689	0.48
50812226	5irqC	0.951	0.44
50635837	5irvC	0.937	0.44
50832012	5irqC	0.951	0.44
51073662	5irqC	0.951	0.44
50317694	5irqC	0.951	0.44
50812207	5irqC	0.951	0.44
50812193	5irqC	0.951	0.44
50071293	5nkyA	0.679	0.49
00018352	5l0nA	0.906	0.44
50081016	5irqB	0.639	0.54
50849730	5nkyA	0.664	0.49
50849728	5nkyA	0.664	0.49
50788453	5irqC	0.951	0.44
50788455	5irqC	0.951	0.44
50426446	5irqC	0.951	0.44
50039506	5irqC	0.951	0.44
50044079	5irqC	0.951	0.44
50044087	5irqC	0.951	0.44
50039508	5irqC	0.951	0.44
50812194	5irqC	0.951	0.44
50788448	5irqC	0.951	0.44
50039512	5irqC	0.951	0.44
50916063	5irqC	0.951	0.44
50039515	5irqC	0.951	0.44
50039507	5irqC	0.951	0.44
50103467	5irqC	0.951	0.44
00046096	5irqC	0.951	0.44
50995253	5irqC	0.951	0.44
51067784	5irqC	0.951	0.44
50039505	5irqC	0.951	0.44
50103439	5irqC	0.951	0.44
50281544	5nqqC	0.712	0.5
00042271	5nqqC	0.712	0.5
00026084	5xg4A	0.967	0.44
50192559	5xg4A	0.967	0.44
00361435	5nb7A	0.655	0.55
50296673	5nmaA	0.661	0.48
50997132	5irqB	0.639	0.53
50997135	5irqB	0.639	0.53
50997138	5irqB	0.639	0.53
50997151	5irqB	0.639	0.53
50478769	5xraA	0.182	0.77
50386559	5xr8A	0.178	0.77
00342669	5p9iA	0.572	0.63
51003334	5nkyA	0.655	0.48
51003351	5nkyA	0.655	0.48
51003292	5nkyA	0.655	0.48
51003290	5nkyA	0.655	0.48
51003314	5nkyA	0.655	0.48
51003322	5nkyA	0.655	0.48
51003307	5nkyA	0.655	0.48
51003311	5nkyA	0.655	0.48
51003298	5nkyA	0.655	0.48
51003346	5nkyA	0.655	0.48
51003276	5nkyA	0.655	0.48
51003289	5nkyA	0.655	0.48
50423779	5nkyA	0.655	0.48
50964818	5irqC	0.951	0.44
50323499	5irqC	0.951	0.44
50323500	5irqC	0.951	0.44
50964812	5irqC	0.951	0.44
50058974	5ldsA	0.972	0.44
50323516	5irqC	0.951	0.44
00046106	5irqC	0.951	0.44
50964813	5irqC	0.951	0.44
00046100	5irqC	0.951	0.44
50323507	5irqC	0.951	0.44
00046091	5irqC	0.951	0.44
50209602	5xg4A	0.967	0.44
50186459	5xg4A	0.967	0.44
00026067	5xg4A	0.967	0.44
50995249	5irqB	0.639	0.53
50103437	5irqB	0.639	0.53
50605799	5nkyA	0.655	0.48
50367436	5nkyA	0.655	0.48
50386577	5xraA	0.182	0.76
50386538	5xraA	0.182	0.76
50386581	5xraA	0.182	0.76
50386515	5xraA	0.182	0.76
50617424	5xraA	0.182	0.76
50405930	5xraA	0.182	0.76
50071287	5nkyA	0.679	0.48
50345730	5nkyA	0.664	0.48
00015265	5irqC	0.951	0.43
51073633	5irqC	0.951	0.43
50323493	5irqC	0.951	0.43
50916100	5irqC	0.951	0.43
50426426	5irqC	0.951	0.43
50591592	5irqC	0.951	0.43
00015266	5irqC	0.951	0.43
51073630	5irqC	0.951	0.43
51073629	5irqC	0.951	0.43
50974001	5p9iA	0.572	0.62
50184560	5xg4A	0.967	0.43
50184556	5xg4A	0.967	0.43
50184598	5xg4A	0.967	0.43
00025512	5xg4A	0.967	0.43
00026064	5xg4A	0.967	0.43
00026066	5xg4A	0.967	0.43
50186395	5xg4A	0.967	0.43
51067777	5irqC	0.951	0.43
51081392	5irqC	0.951	0.43
50039514	5irqC	0.951	0.43
00281006	5irqC	0.951	0.43
50039521	5irqC	0.951	0.43
50055236	5irqC	0.951	0.43
50916061	5irqC	0.951	0.43
51081394	5irqC	0.951	0.43
50564583	5nkyA	0.655	0.47
51003317	5nkyA	0.655	0.47
51003316	5nkyA	0.655	0.47
51003291	5nkyA	0.655	0.47
51003354	5nkyA	0.655	0.47
51003281	5nkyA	0.655	0.47
51003348	5nkyA	0.655	0.47
50423791	5nkyA	0.655	0.47
51003331	5nkyA	0.655	0.47
51003340	5nkyA	0.655	0.47
50186530	5xg4A	0.967	0.43
00026086	5xg4A	0.967	0.43
00026080	5xg4A	0.967	0.43
00018349	5l0nA	0.906	0.43
00018348	5l0nA	0.906	0.43
00018346	5l0nA	0.906	0.43
50165669	5xraA	0.182	0.74
50505001	5nkyA	0.655	0.47
50605801	5nkyA	0.655	0.47
50337883	5nkyA	0.655	0.47
50394010	5xr8A	0.47	0.69
00342686	5p9iA	0.572	0.61
50426845	5tntA	0.858	0.43
50386584	5xraA	0.182	0.73
50386532	5xraA	0.182	0.73
50997118	5irqC	0.951	0.42
50999066	5irqC	0.951	0.42
00046109	5irqC	0.951	0.42
00046108	5irqC	0.951	0.42
50997114	5irqC	0.951	0.42
00046107	5irqC	0.951	0.42
00046103	5irqC	0.951	0.42
00046102	5irqC	0.951	0.42
50168581	5irqC	0.951	0.42
00016051	5irqC	0.951	0.42
50797667	5irqC	0.951	0.42
00046101	5irqC	0.951	0.42
00046092	5irqC	0.951	0.42
00016050	5irqC	0.951	0.42
00016049	5irqC	0.951	0.42
00016048	5irqC	0.951	0.42
50044094	5irqC	0.951	0.42
50044071	5irqC	0.951	0.42
50168621	5irqC	0.951	0.42
50797670	5irqC	0.951	0.42
50044090	5irqC	0.951	0.42
50964817	5irqC	0.951	0.42
00026071	5xg4A	0.967	0.42
50209603	5xg4A	0.967	0.42
50974011	5p9iA	0.572	0.6
50974016	5p9iA	0.572	0.6
50754395	5lhpA	0.676	0.5
50754369	5lhpA	0.676	0.5
51011399	5lhpA	0.676	0.5
51011336	5lhpA	0.676	0.5
00200093	5lhpA	0.676	0.5
50754372	5lhpA	0.676	0.5
50254277	5lhpA	0.676	0.5
00267770	5ispA	0.427	0.9
50995238	5irqC	0.951	0.42
50423790	5nkyA	0.655	0.46
51002533	5nkyA	0.655	0.46
50865757	5xraA	0.182	0.72
50589661	5xraA	0.182	0.72
50589658	5xraA	0.182	0.72
50386591	5xraA	0.182	0.72
50591594	5irqC	0.951	0.42
50426432	5irqC	0.951	0.42
00015267	5irqC	0.951	0.42
50511873	5irqC	0.951	0.42
51073631	5irqC	0.951	0.42
00015268	5irqC	0.951	0.42
50591593	5irqC	0.951	0.42
50916104	5irqC	0.951	0.42
50288778	5xg4A	0.967	0.42
50270748	5xg4A	0.967	0.42
50180226	5xg4A	0.967	0.42
50096798	5nkyA	0.655	0.46
50096793	5nkyA	0.655	0.46
50504999	5nkyA	0.655	0.46
50591591	5irvC	0.937	0.42
50635840	5irvC	0.937	0.42
50916046	5irvC	0.937	0.42
50916047	5irvC	0.937	0.42
50916058	5irvC	0.937	0.42
51011359	5xg4A	0.967	0.42
50819186	5xg4A	0.967	0.42
00267774	5ispA	0.427	0.87
51073661	5irqC	0.951	0.41
00018350	5l0nA	0.906	0.41
00018351	5l0nA	0.906	0.41
00018347	5l0nA	0.906	0.41
50386518	5xraA	0.182	0.71
50386579	5xraA	0.182	0.71
50386568	5xraA	0.182	0.71
50386588	5xraA	0.182	0.71
50423789	5nkyA	0.655	0.45
50964816	5irqC	0.951	0.41
50797697	5irqC	0.951	0.41
00046093	5irqC	0.951	0.41
00276179	5irqC	0.951	0.41
50812204	5irqC	0.951	0.41
50999065	5irqC	0.951	0.41
50771344	5lhdC	0.945	0.41
50771335	5lhdC	0.945	0.41
50323514	5irqC	0.951	0.41
50186445	5xg4A	0.967	0.41
00026077	5xg4A	0.967	0.41
50209634	5xg4A	0.967	0.41
50045518	5irvD	0.647	0.5
50108246	5irqB	0.639	0.5
50995245	5irqB	0.639	0.5
50103470	5irqB	0.639	0.5
50103454	5irqB	0.639	0.5
50108250	5irqB	0.639	0.5
50108266	5irqB	0.639	0.5
50108272	5irqB	0.639	0.5
50108270	5irqB	0.639	0.5
50108253	5irqB	0.639	0.5
50703889	5irvD	0.647	0.5
00342681	5p9iA	0.572	0.59
50096796	5nkyA	0.655	0.45
50096794	5nkyA	0.655	0.45
50965649	5nkyA	0.655	0.45
50504997	5nkyA	0.655	0.45
50988549	5xvqA	0.381	1.0
51030984	5xvqA	0.381	1.0
00363981	5ueuA	0.415	0.84
00363875	5ueuA	0.413	0.84
00363882	5ueuA	0.381	0.84
50919920	5l4nA	0.912	0.41
50865762	5xraA	0.182	0.7
50865756	5xraA	0.182	0.7
00267777	5ispA	0.427	0.84
00267773	5ispA	0.427	0.84
50323515	5irqC	0.951	0.41
00267771	5ispA	0.427	0.83
00326837	5irqC	0.951	0.41
50916045	5irqC	0.951	0.41
50511874	5irqC	0.951	0.41
50511875	5irqC	0.951	0.41
00326841	5irqC	0.951	0.41
50591606	5irqC	0.951	0.41
00326835	5irqC	0.951	0.41
00046098	5irqC	0.951	0.41
00326836	5irqC	0.951	0.41
00046105	5irqC	0.951	0.41
00015154	5irvC	0.937	0.41
50029792	5xvqA	0.381	0.93
50916060	5irvC	0.937	0.41
50916050	5irvC	0.937	0.41
51067782	5irqC	0.951	0.41
50916052	5irvC	0.937	0.41
50039527	5irqC	0.951	0.41
00026085	5xg4A	0.967	0.41
50973956	5p9iA	0.572	0.58
50973972	5p9iA	0.572	0.58
50973959	5p9iA	0.572	0.58
50423786	5nkyA	0.655	0.44
50423787	5nkyA	0.655	0.44
50423788	5nkyA	0.655	0.44
50423785	5nkyA	0.655	0.44
50865770	5xraA	0.182	0.69
50865758	5xraA	0.182	0.69
50314365	5xraA	0.182	0.69
00342684	5p9iA	0.572	0.57
50386590	5xraA	0.182	0.69
50386586	5xraA	0.182	0.69
50273222	5nfaA	1.0	0.4
50417382	5nf7A	1.0	0.4
50323501	5irqC	0.951	0.4
00281005	5irqC	0.951	0.4
50417377	5nfaA	1.0	0.4
50964815	5irqC	0.951	0.4
00248839	5nf7A	1.0	0.4
50417379	5nfaA	1.0	0.4
50323502	5irqC	0.951	0.4
50058970	5ldsA	0.972	0.4
00326845	5irqC	0.951	0.4
00326844	5irqC	0.951	0.4
50273216	5nf7A	1.0	0.4
50426465	5irqC	0.951	0.4
00016046	5irqC	0.951	0.4
50009460	5ldsA	0.972	0.4
50270197	5xg4A	0.967	0.4
50288724	5xg4A	0.967	0.4
50270198	5xg4A	0.967	0.4
50186410	5lhpA	0.676	0.47
00200122	5lhpA	0.676	0.47
50997139	5irqB	0.639	0.48
50997126	5irqB	0.639	0.48
50997143	5irqB	0.639	0.48
50168583	5irqB	0.639	0.48
50997147	5irqB	0.639	0.48
50168631	5irqB	0.639	0.48
50865761	5xraA	0.182	0.68
50865755	5xraA	0.182	0.68
50423784	5nkyA	0.655	0.43
50875861	5iuqA	1.0	0.4
50080988	5irqB	0.639	0.48
50973988	5p9iA	0.572	0.56
50973996	5p9iA	0.572	0.56
50973995	5p9iA	0.572	0.56
50973997	5p9iA	0.572	0.56
50973958	5p9iA	0.572	0.56
